# Supplementary material for: Benzene construction via Pd-catalyzed cyclization of 2,7-alkadiynylic carbonates in the presence of alkynes
Source: Chem Sci. 2018 Dec 19;10(7):2228–35. doi: 10.1039/c8sc04681f (PMC6385558; doi:10.1039/c8sc04681f)
Supplement: Supplementary file 2 [file SC-010-C8SC04681F-s002.cif]

# Electronic Supplementary Material (ESI) for Chemical Science.
# This journal is © The Royal Society of Chemistry 2019

####################################################################### 
# 
# This file contains crystal structure data downloaded from the 
# Cambridge Structural Database (CSD) hosted by the Cambridge 
# Crystallographic Data Centre (CCDC).
# 
# Full information about CCDC data access policies and citation 
# guidelines are available at http://www.ccdc.cam.ac.uk/access/V1 
# 
# Audit and citation data items may have been added by the CCDC. 
# Please retain this information to preserve the provenance of 
# this file and to allow appropriate attribution of the data. 
# 
#######################################################################

data_180709_zyc_2_60
_audit_block_doi                 10.5517/ccdc.csd.cc20912g
_database_code_depnum_ccdc_archive 'CCDC 1855724'
_audit_update_record             
;
2018-07-13 deposited with the CCDC.
2018-12-18 downloaded from the CCDC.
;
_audit_creation_date             2018-07-09
_audit_creation_method           
;
Olex2 1.2
(compiled 2018.05.29 svn.r3508 for OlexSys, GUI svn.r5506)
;
_shelx_SHELXL_version_number     2016/6
_chemical_name_common            ?
_chemical_name_systematic        ?
_chemical_formula_moiety         'C24 H22 O'
_chemical_formula_sum            'C24 H22 O'
_chemical_formula_weight         326.41
_chemical_melting_point          ?
_chemical_oxdiff_formula         'c h n o'
loop_
_atom_type_symbol
_atom_type_description
_atom_type_scat_dispersion_real
_atom_type_scat_dispersion_imag
_atom_type_scat_source
C C 0.0033 0.0016 'International Tables Vol C Tables 4.2.6.8 and 6.1.1.4'
H H 0.0000 0.0000 'International Tables Vol C Tables 4.2.6.8 and 6.1.1.4'
O O 0.0106 0.0060 'International Tables Vol C Tables 4.2.6.8 and 6.1.1.4'

_shelx_space_group_comment       
;
The symmetry employed for this shelxl refinement is uniquely defined
by the following loop, which should always be used as a source of
symmetry information in preference to the above space-group names.
They are only intended as comments.
;
_space_group_crystal_system      triclinic
_space_group_IT_number           2
_space_group_name_H-M_alt        'P -1'
_space_group_name_Hall           '-P 1'
loop_
_space_group_symop_operation_xyz
'x, y, z'
'-x, -y, -z'

_cell_length_a                   8.4646(7)
_cell_length_b                   10.2366(11)
_cell_length_c                   11.8274(12)
_cell_angle_alpha                77.022(9)
_cell_angle_beta                 69.293(8)
_cell_angle_gamma                74.924(8)
_cell_volume                     915.61(16)
_cell_formula_units_Z            2
_cell_measurement_reflns_used    1569
_cell_measurement_temperature    296(2)
_cell_measurement_theta_max      29.2613
_cell_measurement_theta_min      2.5765
_shelx_estimated_absorpt_T_max   0.974
_shelx_estimated_absorpt_T_min   0.970
_exptl_absorpt_coefficient_mu    0.070
_exptl_absorpt_correction_T_max  1.00000
_exptl_absorpt_correction_T_min  0.93737
_exptl_absorpt_correction_type   multi-scan
_exptl_absorpt_process_details   
;
CrysAlisPro, Agilent Technologies,
Version 1.171.35.11 (release 16-05-2011 CrysAlis171 .NET)
(compiled May 16 2011,17:55:39)
Empirical absorption correction using spherical harmonics,
 implemented in SCALE3 ABSPACK scaling algorithm.
;
_exptl_absorpt_special_details   ?
_exptl_crystal_colour            colourless
_exptl_crystal_colour_primary    colourless
_exptl_crystal_density_diffrn    1.184
_exptl_crystal_density_meas      ?
_exptl_crystal_density_method    ?
_exptl_crystal_description       block
_exptl_crystal_F_000             348
_exptl_crystal_size_max          0.43
_exptl_crystal_size_mid          0.4
_exptl_crystal_size_min          0.38
_exptl_transmission_factor_max   ?
_exptl_transmission_factor_min   ?
_diffrn_reflns_av_R_equivalents  0.0336
_diffrn_reflns_av_unetI/netI     0.0518
_diffrn_reflns_Laue_measured_fraction_full 0.998
_diffrn_reflns_Laue_measured_fraction_max 0.998
_diffrn_reflns_limit_h_max       8
_diffrn_reflns_limit_h_min       -10
_diffrn_reflns_limit_k_max       12
_diffrn_reflns_limit_k_min       -12
_diffrn_reflns_limit_l_max       11
_diffrn_reflns_limit_l_min       -14
_diffrn_reflns_number            5997
_diffrn_reflns_point_group_measured_fraction_full 0.998
_diffrn_reflns_point_group_measured_fraction_max 0.998
_diffrn_reflns_theta_full        25.242
_diffrn_reflns_theta_max         25.350
_diffrn_reflns_theta_min         2.582
_diffrn_ambient_temperature      296.15
_diffrn_detector_area_resol_mean 10.3592
_diffrn_measured_fraction_theta_full 0.998
_diffrn_measured_fraction_theta_max 0.998
_diffrn_measurement_details      
;
#__ type_ start__ end____ width___ exp.time_
  1 omega  -67.00   19.00   1.0000    4.0000
omega____ theta____ kappa____ phi______ frames
    -      -11.4683  -77.0000 -120.0000 86

#__ type_ start__ end____ width___ exp.time_
  2 omega  -56.00   35.00   1.0000    4.0000
omega____ theta____ kappa____ phi______ frames
    -       11.7808  -38.0000    0.0000 91

#__ type_ start__ end____ width___ exp.time_
  3 omega  -15.00   80.00   1.0000    4.0000
omega____ theta____ kappa____ phi______ frames
    -       11.7808   38.0000 -180.0000 95
;
_diffrn_measurement_device_type  'Xcalibur, Atlas, Gemini ultra'
_diffrn_measurement_method       '\w scans'
_diffrn_orient_matrix_UB_11      0.0063942000
_diffrn_orient_matrix_UB_12      -0.0496019000
_diffrn_orient_matrix_UB_13      -0.0355557000
_diffrn_orient_matrix_UB_21      0.0613308000
_diffrn_orient_matrix_UB_22      0.0309690000
_diffrn_orient_matrix_UB_23      -0.0498842000
_diffrn_orient_matrix_UB_31      0.0674604000
_diffrn_orient_matrix_UB_32      -0.0429369000
_diffrn_orient_matrix_UB_33      0.0211742000
_diffrn_radiation_monochromator  graphite
_diffrn_radiation_type           MoK\a
_diffrn_radiation_wavelength     0.71073
_diffrn_source                   'Enhance (Mo) X-ray Source'
_reflns_Friedel_coverage         0.000
_reflns_Friedel_fraction_full    .
_reflns_Friedel_fraction_max     .
_reflns_number_gt                2007
_reflns_number_total             3358
_reflns_odcompleteness_completeness 99.63
_reflns_odcompleteness_iscentric 1
_reflns_odcompleteness_theta     26.32
_reflns_special_details          
;
 Reflections were merged by SHELXL according to the crystal
 class for the calculation of statistics and refinement.
 
 _reflns_Friedel_fraction is defined as the number of unique
 Friedel pairs measured divided by the number that would be
 possible theoretically, ignoring centric projections and
 systematic absences.
;
_reflns_threshold_expression     'I > 2\s(I)'
_computing_cell_refinement       
;
CrysAlisPro, Agilent Technologies,
Version 1.171.35.11 (release 16-05-2011 CrysAlis171 .NET)
(compiled May 16 2011,17:55:39)
;
_computing_data_collection       
;
CrysAlisPro, Agilent Technologies,
Version 1.171.35.11 (release 16-05-2011 CrysAlis171 .NET)
(compiled May 16 2011,17:55:39)
;
_computing_data_reduction        
;
CrysAlisPro, Agilent Technologies,
Version 1.171.35.11 (release 16-05-2011 CrysAlis171 .NET)
(compiled May 16 2011,17:55:39)
;
_computing_molecular_graphics    'Olex2 (Dolomanov et al., 2009)'
_computing_publication_material  'Olex2 (Dolomanov et al., 2009)'
_computing_structure_refinement  'ShelXL (Sheldrick, 2015)'
_computing_structure_solution    'ShelXS (Sheldrick, 2008)'
_refine_diff_density_max         0.194
_refine_diff_density_min         -0.258
_refine_diff_density_rms         0.061
_refine_ls_extinction_coef       .
_refine_ls_extinction_method     none
_refine_ls_goodness_of_fit_ref   1.031
_refine_ls_hydrogen_treatment    constr
_refine_ls_matrix_type           full
_refine_ls_number_parameters     228
_refine_ls_number_reflns         3358
_refine_ls_number_restraints     0
_refine_ls_R_factor_all          0.1055
_refine_ls_R_factor_gt           0.0624
_refine_ls_restrained_S_all      1.031
_refine_ls_shift/su_max          0.000
_refine_ls_shift/su_mean         0.000
_refine_ls_structure_factor_coef Fsqd
_refine_ls_weighting_details     
'w=1/[\s^2^(Fo^2^)+(0.0996P)^2^+0.0501P] where P=(Fo^2^+2Fc^2^)/3'
_refine_ls_weighting_scheme      calc
_refine_ls_wR_factor_gt          0.1570
_refine_ls_wR_factor_ref         0.1984
_refine_special_details          ?
_olex2_refinement_description    
;
1. Fixed Uiso
 At 1.2 times of:
  All C(H) groups, All C(H,H) groups
 At 1.5 times of:
  All C(H,H,H) groups
2.a Secondary CH2 refined with riding coordinates:
 C1(H1A,H1B), C2(H2A,H2B)
2.b Aromatic/amide H refined with riding coordinates:
 C10(H10), C11(H11), C12(H12), C13(H13), C14(H14), C17(H17), C18(H18),
 C19(H19), C20(H20), C21(H21)
2.c X=CH2 refined with riding coordinates:
 C23(H23A,H23B)
2.d Idealised Me refined as rotating group:
 C15(H15A,H15B,H15C), C24(H24A,H24B,H24C)
;
_atom_sites_solution_hydrogens   geom
_atom_sites_solution_primary     direct
_atom_sites_solution_secondary   ?
loop_
_atom_site_label
_atom_site_type_symbol
_atom_site_fract_x
_atom_site_fract_y
_atom_site_fract_z
_atom_site_U_iso_or_equiv
_atom_site_adp_type
_atom_site_occupancy
_atom_site_site_symmetry_order
_atom_site_calc_flag
_atom_site_refinement_flags_posn
_atom_site_refinement_flags_adp
_atom_site_refinement_flags_occupancy
_atom_site_disorder_assembly
_atom_site_disorder_group
O1 O -0.1671(3) 0.9578(2) 0.18210(17) 0.0932(7) Uani 1 1 d . . . . .
C1 C 0.0094(3) 0.8968(3) 0.1386(2) 0.0736(8) Uani 1 1 d . . . . .
H1A H 0.077329 0.965453 0.091874 0.088 Uiso 1 1 calc R . . . .
H1B H 0.026450 0.829593 0.087055 0.088 Uiso 1 1 calc R . . . .
C2 C -0.2372(3) 0.9150(3) 0.3089(3) 0.0704(8) Uani 1 1 d . . . . .
H2A H -0.315671 0.854362 0.323709 0.085 Uiso 1 1 calc R . . . .
H2B H -0.299021 0.993165 0.351196 0.085 Uiso 1 1 calc R . . . .
C3 C -0.0845(3) 0.8413(2) 0.3511(2) 0.0523(6) Uani 1 1 d . . . . .
C4 C 0.0601(3) 0.8296(2) 0.2511(2) 0.0525(6) Uani 1 1 d . . . . .
C5 C 0.2212(3) 0.7663(2) 0.26159(19) 0.0488(6) Uani 1 1 d . . . . .
C6 C 0.2320(3) 0.7135(2) 0.38015(19) 0.0466(5) Uani 1 1 d . . . . .
C7 C 0.0832(3) 0.7260(2) 0.48231(18) 0.0449(5) Uani 1 1 d . . . . .
C8 C -0.0780(3) 0.7915(2) 0.46900(19) 0.0485(6) Uani 1 1 d . . . . .
C9 C 0.3738(3) 0.7559(2) 0.1496(2) 0.0560(6) Uani 1 1 d . . . . .
C10 C 0.3823(4) 0.6833(3) 0.0620(3) 0.0846(9) Uani 1 1 d . . . . .
H10 H 0.292559 0.639751 0.074367 0.102 Uiso 1 1 calc R . . . .
C11 C 0.5204(5) 0.6735(4) -0.0434(3) 0.1002(11) Uani 1 1 d . . . . .
H11 H 0.523517 0.623672 -0.101265 0.120 Uiso 1 1 calc R . . . .
C12 C 0.6535(4) 0.7376(4) -0.0629(3) 0.0938(10) Uani 1 1 d . . . . .
H12 H 0.747747 0.730867 -0.133525 0.113 Uiso 1 1 calc R . . . .
C13 C 0.6466(4) 0.8106(3) 0.0214(3) 0.0842(9) Uani 1 1 d . . . . .
H13 H 0.736359 0.854305 0.008318 0.101 Uiso 1 1 calc R . . . .
C14 C 0.5074(3) 0.8209(3) 0.1270(2) 0.0705(8) Uani 1 1 d . . . . .
H14 H 0.504082 0.872622 0.183498 0.085 Uiso 1 1 calc R . . . .
C15 C 0.4035(3) 0.6422(3) 0.3972(2) 0.0630(7) Uani 1 1 d . . . . .
H15A H 0.456456 0.707132 0.410738 0.094 Uiso 1 1 calc GR . . . .
H15B H 0.476773 0.602728 0.325367 0.094 Uiso 1 1 calc GR . . . .
H15C H 0.386498 0.571355 0.466479 0.094 Uiso 1 1 calc GR . . . .
C16 C 0.0983(3) 0.6710(2) 0.60755(19) 0.0478(6) Uani 1 1 d . . . . .
C17 C 0.1336(3) 0.7508(3) 0.6718(2) 0.0661(7) Uani 1 1 d . . . . .
H17 H 0.142087 0.841120 0.638608 0.079 Uiso 1 1 calc R . . . .
C18 C 0.1568(4) 0.6993(3) 0.7847(2) 0.0776(8) Uani 1 1 d . . . . .
H18 H 0.181577 0.754532 0.826220 0.093 Uiso 1 1 calc R . . . .
C19 C 0.1431(3) 0.5671(4) 0.8351(2) 0.0796(9) Uani 1 1 d . . . . .
H19 H 0.160712 0.531177 0.910228 0.095 Uiso 1 1 calc R . . . .
C20 C 0.1036(4) 0.4890(3) 0.7741(2) 0.0780(8) Uani 1 1 d . . . . .
H20 H 0.091727 0.399615 0.808740 0.094 Uiso 1 1 calc R . . . .
C21 C 0.0808(3) 0.5398(3) 0.6621(2) 0.0646(7) Uani 1 1 d . . . . .
H21 H 0.053011 0.484492 0.622270 0.078 Uiso 1 1 calc R . . . .
C22 C -0.2383(3) 0.8093(3) 0.5746(2) 0.0596(7) Uani 1 1 d . . . . .
C23 C -0.2817(4) 0.9251(3) 0.6316(3) 0.0931(10) Uani 1 1 d . . . . .
H23A H -0.383625 0.939887 0.695860 0.112 Uiso 1 1 calc R . . . .
H23B H -0.208702 0.987330 0.605268 0.112 Uiso 1 1 calc R . . . .
C24 C -0.3413(4) 0.7121(4) 0.6093(3) 0.1007(11) Uani 1 1 d . . . . .
H24A H -0.361132 0.696692 0.538665 0.151 Uiso 1 1 calc GR . . . .
H24B H -0.449587 0.744414 0.667475 0.151 Uiso 1 1 calc GR . . . .
H24C H -0.284443 0.627986 0.645549 0.151 Uiso 1 1 calc GR . . . .

loop_
_atom_site_aniso_label
_atom_site_aniso_U_11
_atom_site_aniso_U_22
_atom_site_aniso_U_33
_atom_site_aniso_U_23
_atom_site_aniso_U_13
_atom_site_aniso_U_12
O1 0.0820(14) 0.1188(17) 0.0788(13) 0.0135(12) -0.0507(12) -0.0082(12)
C1 0.080(2) 0.0863(19) 0.0637(16) 0.0126(15) -0.0405(15) -0.0260(15)
C2 0.0620(16) 0.0766(17) 0.0806(18) 0.0015(15) -0.0392(14) -0.0144(13)
C3 0.0517(13) 0.0528(13) 0.0604(14) -0.0041(11) -0.0278(12) -0.0132(11)
C4 0.0603(15) 0.0544(13) 0.0498(13) 0.0026(11) -0.0267(12) -0.0188(11)
C5 0.0558(14) 0.0497(12) 0.0431(12) -0.0009(10) -0.0181(11) -0.0157(10)
C6 0.0471(12) 0.0484(12) 0.0458(12) -0.0046(10) -0.0168(10) -0.0109(10)
C7 0.0488(13) 0.0451(12) 0.0445(12) -0.0049(10) -0.0179(10) -0.0123(10)
C8 0.0458(13) 0.0495(12) 0.0529(13) -0.0073(11) -0.0169(10) -0.0120(10)
C9 0.0637(15) 0.0604(14) 0.0433(12) -0.0005(11) -0.0179(11) -0.0159(12)
C10 0.097(2) 0.100(2) 0.0587(16) -0.0184(16) -0.0112(16) -0.0361(18)
C11 0.111(3) 0.122(3) 0.0611(19) -0.0281(18) -0.0074(18) -0.028(2)
C12 0.086(2) 0.116(3) 0.0542(17) -0.0014(18) -0.0034(16) -0.013(2)
C13 0.0666(19) 0.104(2) 0.0728(19) 0.0073(18) -0.0140(16) -0.0293(17)
C14 0.0658(17) 0.0869(19) 0.0594(15) -0.0075(14) -0.0140(13) -0.0268(15)
C15 0.0502(14) 0.0763(17) 0.0537(14) 0.0040(13) -0.0168(11) -0.0087(12)
C16 0.0417(12) 0.0592(14) 0.0409(11) -0.0041(10) -0.0123(9) -0.0110(10)
C17 0.0764(17) 0.0753(17) 0.0554(14) -0.0031(13) -0.0265(13) -0.0275(14)
C18 0.087(2) 0.103(2) 0.0547(15) -0.0079(16) -0.0291(15) -0.0319(17)
C19 0.0716(18) 0.114(2) 0.0439(14) 0.0092(16) -0.0198(13) -0.0183(17)
C20 0.092(2) 0.0770(18) 0.0559(16) 0.0151(15) -0.0220(15) -0.0247(16)
C21 0.0792(18) 0.0619(16) 0.0536(14) -0.0012(12) -0.0214(13) -0.0209(13)
C22 0.0470(14) 0.0718(16) 0.0587(14) -0.0107(13) -0.0183(11) -0.0064(12)
C23 0.080(2) 0.088(2) 0.088(2) -0.0279(18) -0.0007(16) 0.0007(17)
C24 0.078(2) 0.143(3) 0.086(2) -0.023(2) -0.0052(17) -0.055(2)

_geom_special_details            
;
 All esds (except the esd in the dihedral angle between two l.s. planes)
 are estimated using the full covariance matrix.  The cell esds are taken
 into account individually in the estimation of esds in distances, angles
 and torsion angles; correlations between esds in cell parameters are only
 used when they are defined by crystal symmetry.  An approximate (isotropic)
 treatment of cell esds is used for estimating esds involving l.s. planes.
;
loop_
_geom_bond_atom_site_label_1
_geom_bond_atom_site_label_2
_geom_bond_distance
_geom_bond_site_symmetry_2
_geom_bond_publ_flag
O1 C1 1.415(3) . ?
O1 C2 1.415(3) . ?
C1 H1A 0.9700 . ?
C1 H1B 0.9700 . ?
C1 C4 1.505(3) . ?
C2 H2A 0.9700 . ?
C2 H2B 0.9700 . ?
C2 C3 1.507(3) . ?
C3 C4 1.369(3) . ?
C3 C8 1.388(3) . ?
C4 C5 1.385(3) . ?
C5 C6 1.411(3) . ?
C5 C9 1.488(3) . ?
C6 C7 1.405(3) . ?
C6 C15 1.507(3) . ?
C7 C8 1.401(3) . ?
C7 C16 1.500(3) . ?
C8 C22 1.487(3) . ?
C9 C10 1.378(4) . ?
C9 C14 1.375(3) . ?
C10 H10 0.9300 . ?
C10 C11 1.377(4) . ?
C11 H11 0.9300 . ?
C11 C12 1.374(5) . ?
C12 H12 0.9300 . ?
C12 C13 1.351(5) . ?
C13 H13 0.9300 . ?
C13 C14 1.383(4) . ?
C14 H14 0.9300 . ?
C15 H15A 0.9600 . ?
C15 H15B 0.9600 . ?
C15 H15C 0.9600 . ?
C16 C17 1.379(3) . ?
C16 C21 1.374(3) . ?
C17 H17 0.9300 . ?
C17 C18 1.383(3) . ?
C18 H18 0.9300 . ?
C18 C19 1.368(4) . ?
C19 H19 0.9300 . ?
C19 C20 1.357(4) . ?
C20 H20 0.9300 . ?
C20 C21 1.372(3) . ?
C21 H21 0.9300 . ?
C22 C23 1.397(4) . ?
C22 C24 1.391(4) . ?
C23 H23A 0.9300 . ?
C23 H23B 0.9300 . ?
C24 H24A 0.9600 . ?
C24 H24B 0.9600 . ?
C24 H24C 0.9600 . ?

loop_
_geom_angle_atom_site_label_1
_geom_angle_atom_site_label_2
_geom_angle_atom_site_label_3
_geom_angle
_geom_angle_site_symmetry_1
_geom_angle_site_symmetry_3
_geom_angle_publ_flag
C1 O1 C2 111.03(18) . . ?
O1 C1 H1A 110.7 . . ?
O1 C1 H1B 110.7 . . ?
O1 C1 C4 105.4(2) . . ?
H1A C1 H1B 108.8 . . ?
C4 C1 H1A 110.7 . . ?
C4 C1 H1B 110.7 . . ?
O1 C2 H2A 110.7 . . ?
O1 C2 H2B 110.7 . . ?
O1 C2 C3 105.2(2) . . ?
H2A C2 H2B 108.8 . . ?
C3 C2 H2A 110.7 . . ?
C3 C2 H2B 110.7 . . ?
C4 C3 C2 108.76(19) . . ?
C4 C3 C8 121.98(19) . . ?
C8 C3 C2 129.3(2) . . ?
C3 C4 C1 108.5(2) . . ?
C3 C4 C5 121.95(18) . . ?
C5 C4 C1 129.5(2) . . ?
C4 C5 C6 117.5(2) . . ?
C4 C5 C9 119.62(18) . . ?
C6 C5 C9 122.90(19) . . ?
C5 C6 C15 119.92(19) . . ?
C7 C6 C5 120.25(18) . . ?
C7 C6 C15 119.83(17) . . ?
C6 C7 C16 119.25(17) . . ?
C8 C7 C6 121.01(18) . . ?
C8 C7 C16 119.73(18) . . ?
C3 C8 C7 117.3(2) . . ?
C3 C8 C22 119.83(19) . . ?
C7 C8 C22 122.84(18) . . ?
C10 C9 C5 120.2(2) . . ?
C14 C9 C5 122.3(2) . . ?
C14 C9 C10 117.5(2) . . ?
C9 C10 H10 119.2 . . ?
C11 C10 C9 121.6(3) . . ?
C11 C10 H10 119.2 . . ?
C10 C11 H11 120.1 . . ?
C12 C11 C10 119.7(3) . . ?
C12 C11 H11 120.1 . . ?
C11 C12 H12 120.3 . . ?
C13 C12 C11 119.5(3) . . ?
C13 C12 H12 120.3 . . ?
C12 C13 H13 119.6 . . ?
C12 C13 C14 120.8(3) . . ?
C14 C13 H13 119.6 . . ?
C9 C14 C13 120.9(3) . . ?
C9 C14 H14 119.5 . . ?
C13 C14 H14 119.5 . . ?
C6 C15 H15A 109.5 . . ?
C6 C15 H15B 109.5 . . ?
C6 C15 H15C 109.5 . . ?
H15A C15 H15B 109.5 . . ?
H15A C15 H15C 109.5 . . ?
H15B C15 H15C 109.5 . . ?
C17 C16 C7 120.6(2) . . ?
C21 C16 C7 122.0(2) . . ?
C21 C16 C17 117.3(2) . . ?
C16 C17 H17 119.3 . . ?
C16 C17 C18 121.3(2) . . ?
C18 C17 H17 119.3 . . ?
C17 C18 H18 120.0 . . ?
C19 C18 C17 120.0(3) . . ?
C19 C18 H18 120.0 . . ?
C18 C19 H19 120.4 . . ?
C20 C19 C18 119.1(2) . . ?
C20 C19 H19 120.4 . . ?
C19 C20 H20 119.5 . . ?
C19 C20 C21 121.0(3) . . ?
C21 C20 H20 119.5 . . ?
C16 C21 H21 119.4 . . ?
C20 C21 C16 121.2(3) . . ?
C20 C21 H21 119.4 . . ?
C23 C22 C8 118.6(2) . . ?
C24 C22 C8 118.3(3) . . ?
C24 C22 C23 123.1(3) . . ?
C22 C23 H23A 120.0 . . ?
C22 C23 H23B 120.0 . . ?
H23A C23 H23B 120.0 . . ?
C22 C24 H24A 109.5 . . ?
C22 C24 H24B 109.5 . . ?
C22 C24 H24C 109.5 . . ?
H24A C24 H24B 109.5 . . ?
H24A C24 H24C 109.5 . . ?
H24B C24 H24C 109.5 . . ?

_shelx_res_file                  
;
TITL 180709_ZYC_2_60 in P-1 #2
    180709_zyc_2_60.res
    created by SHELXL-2016/6 at 12:44:16 on 09-Jul-2018
REM reset to P-1 #2
CELL 0.71073 8.46465 10.2366 11.82738 77.0218 69.2931 74.9242
ZERR 2 0.00069 0.00106 0.00116 0.0086 0.0082 0.008
LATT 1
SFAC C H O
UNIT 48 44 2

L.S. 4
PLAN  31
SIZE 0.43 0.4 0.38
TEMP 23
BOND $h
htab
fmap 2
acta
SHEL 999 0.83
REM <olex2.extras>
REM <HklSrc "%.\\180709_ZYC_2_60.hkl">
REM </olex2.extras>

WGHT    0.099600    0.050100
FVAR       9.19822
O1    3   -0.167056    0.957752    0.182099    11.00000    0.08196    0.11878 =
         0.07876    0.01354   -0.05066   -0.00825
C1    1    0.009418    0.896801    0.138628    11.00000    0.07960    0.08626 =
         0.06365    0.01264   -0.04050   -0.02598
AFIX  23
H1A   2    0.077329    0.965453    0.091874    11.00000   -1.20000
H1B   2    0.026450    0.829593    0.087055    11.00000   -1.20000
AFIX   0
C2    1   -0.237212    0.915046    0.308859    11.00000    0.06199    0.07657 =
         0.08055    0.00146   -0.03922   -0.01443
AFIX  23
H2A   2   -0.315671    0.854362    0.323709    11.00000   -1.20000
H2B   2   -0.299021    0.993165    0.351196    11.00000   -1.20000
AFIX   0
C3    1   -0.084480    0.841297    0.351115    11.00000    0.05170    0.05278 =
         0.06036   -0.00409   -0.02783   -0.01317
C4    1    0.060071    0.829608    0.251131    11.00000    0.06033    0.05445 =
         0.04980    0.00259   -0.02672   -0.01877
C5    1    0.221222    0.766276    0.261589    11.00000    0.05580    0.04967 =
         0.04309   -0.00087   -0.01811   -0.01572
C6    1    0.231980    0.713467    0.380150    11.00000    0.04708    0.04841 =
         0.04584   -0.00462   -0.01681   -0.01088
C7    1    0.083155    0.726050    0.482314    11.00000    0.04879    0.04513 =
         0.04453   -0.00490   -0.01790   -0.01230
C8    1   -0.078003    0.791532    0.469001    11.00000    0.04583    0.04946 =
         0.05286   -0.00728   -0.01688   -0.01198
C9    1    0.373840    0.755945    0.149630    11.00000    0.06369    0.06044 =
         0.04326   -0.00046   -0.01787   -0.01591
C10   1    0.382305    0.683255    0.061986    11.00000    0.09682    0.10049 =
         0.05870   -0.01842   -0.01118   -0.03606
AFIX  43
H10   2    0.292559    0.639751    0.074367    11.00000   -1.20000
AFIX   0
C11   1    0.520379    0.673473   -0.043448    11.00000    0.11142    0.12195 =
         0.06113   -0.02812   -0.00741   -0.02805
AFIX  43
H11   2    0.523517    0.623672   -0.101265    11.00000   -1.20000
AFIX   0
C12   1    0.653541    0.737620   -0.062879    11.00000    0.08563    0.11636 =
         0.05419   -0.00144   -0.00339   -0.01303
AFIX  43
H12   2    0.747747    0.730867   -0.133525    11.00000   -1.20000
AFIX   0
C13   1    0.646552    0.810566    0.021429    11.00000    0.06662    0.10378 =
         0.07277    0.00735   -0.01399   -0.02930
AFIX  43
H13   2    0.736359    0.854305    0.008318    11.00000   -1.20000
AFIX   0
C14   1    0.507371    0.820943    0.127013    11.00000    0.06578    0.08689 =
         0.05942   -0.00754   -0.01399   -0.02676
AFIX  43
H14   2    0.504082    0.872622    0.183498    11.00000   -1.20000
AFIX   0
C15   1    0.403490    0.642204    0.397234    11.00000    0.05020    0.07634 =
         0.05371    0.00397   -0.01684   -0.00867
AFIX 137
H15A  2    0.456456    0.707132    0.410738    11.00000   -1.50000
H15B  2    0.476773    0.602728    0.325367    11.00000   -1.50000
H15C  2    0.386498    0.571355    0.466479    11.00000   -1.50000
AFIX   0
C16   1    0.098326    0.671030    0.607545    11.00000    0.04171    0.05920 =
         0.04089   -0.00414   -0.01227   -0.01096
C17   1    0.133645    0.750839    0.671809    11.00000    0.07638    0.07532 =
         0.05544   -0.00314   -0.02649   -0.02750
AFIX  43
H17   2    0.142087    0.841120    0.638608    11.00000   -1.20000
AFIX   0
C18   1    0.156766    0.699313    0.784654    11.00000    0.08717    0.10262 =
         0.05471   -0.00791   -0.02910   -0.03190
AFIX  43
H18   2    0.181577    0.754532    0.826220    11.00000   -1.20000
AFIX   0
C19   1    0.143120    0.567064    0.835113    11.00000    0.07159    0.11398 =
         0.04388    0.00925   -0.01981   -0.01833
AFIX  43
H19   2    0.160712    0.531177    0.910228    11.00000   -1.20000
AFIX   0
C20   1    0.103577    0.488968    0.774096    11.00000    0.09206    0.07697 =
         0.05592    0.01507   -0.02197   -0.02467
AFIX  43
H20   2    0.091727    0.399615    0.808740    11.00000   -1.20000
AFIX   0
C21   1    0.080807    0.539826    0.662051    11.00000    0.07923    0.06189 =
         0.05365   -0.00116   -0.02145   -0.02091
AFIX  43
H21   2    0.053011    0.484492    0.622270    11.00000   -1.20000
AFIX   0
C22   1   -0.238317    0.809283    0.574634    11.00000    0.04704    0.07183 =
         0.05872   -0.01067   -0.01828   -0.00636
C23   1   -0.281715    0.925062    0.631598    11.00000    0.07971    0.08785 =
         0.08788   -0.02793   -0.00069    0.00066
AFIX  93
H23A  2   -0.383625    0.939887    0.695860    11.00000   -1.20000
H23B  2   -0.208702    0.987330    0.605268    11.00000   -1.20000
AFIX   0
C24   1   -0.341349    0.712064    0.609263    11.00000    0.07830    0.14343 =
         0.08577   -0.02277   -0.00515   -0.05472
AFIX 137
H24A  2   -0.361132    0.696692    0.538665    11.00000   -1.50000
H24B  2   -0.449587    0.744414    0.667475    11.00000   -1.50000
H24C  2   -0.284443    0.627986    0.645549    11.00000   -1.50000
AFIX   0
HKLF 4


REM  180709_ZYC_2_60 in P-1 #2
REM R1 =  0.0624 for    2007 Fo > 4sig(Fo)  and  0.1055 for all    3358 data
REM    228 parameters refined using      0 restraints

END

WGHT      0.0996      0.0501

REM No hydrogen bonds found for HTAB generation

REM Highest difference peak  0.194,  deepest hole -0.258,  1-sigma level  0.061
Q1    1  -0.2913  1.0295  0.5594  11.00000  0.05    0.19
Q2    1  -0.1657  0.9005  0.6936  11.00000  0.05    0.19
Q3    1  -0.2444  0.5835  0.5592  11.00000  0.05    0.17
Q4    1  -0.0049  0.9368  0.6336  11.00000  0.05    0.17
Q5    1  -0.1254  0.9509  0.6451  11.00000  0.05    0.17
Q6    1   0.0016  0.4580  0.5574  11.00000  0.05    0.16
Q7    1   0.0161  0.4623  0.5819  11.00000  0.05    0.16
Q8    1  -0.1668  0.9956  0.6969  11.00000  0.05    0.16
Q9    1  -0.0779  0.4133  0.8243  11.00000  0.05    0.15
Q10   1   0.4691  0.6300  0.1220  11.00000  0.05    0.15
Q11   1   0.5682  0.9993 -0.0444  11.00000  0.05    0.15
Q12   1   0.3103  0.5562  0.1231  11.00000  0.05    0.15
Q13   1   0.1054  0.9367  0.5334  11.00000  0.05    0.14
Q14   1   0.2666  0.5946  0.1032  11.00000  0.05    0.14
Q15   1   0.5386  0.8833  0.2814  11.00000  0.05    0.14
Q16   1   0.6210  0.5167 -0.2186  11.00000  0.05    0.14
Q17   1  -0.1026  0.4781  0.6283  11.00000  0.05    0.14
Q18   1   0.1829  0.5571  0.1162  11.00000  0.05    0.14
Q19   1   0.4197  0.9451  0.2028  11.00000  0.05    0.14
Q20   1  -0.2992  0.5110  0.7569  11.00000  0.05    0.14
Q21   1   0.4145  0.9374  0.1096  11.00000  0.05    0.14
Q22   1  -0.0568  0.4523  0.7507  11.00000  0.05    0.13
Q23   1   0.1301  0.4324  0.5969  11.00000  0.05    0.13
Q24   1   0.3925  0.9924  0.1664  11.00000  0.05    0.13
Q25   1  -0.1233  0.9452  0.7603  11.00000  0.05    0.13
Q26   1   0.6414  0.6074  0.0015  11.00000  0.05    0.13
Q27   1   0.2993  0.8683  0.5626  11.00000  0.05    0.13
Q28   1  -0.2703  0.6606  0.3801  11.00000  0.05    0.13
Q29   1   0.3474  0.5944 -0.1027  11.00000  0.05    0.12
Q30   1   0.8410  0.8832 -0.1532  11.00000  0.05    0.12
Q31   1   0.0046  0.7070  0.1393  11.00000  0.05    0.12
;
_shelx_res_checksum              64998
_olex2_submission_special_instructions 'No special instructions were received'
####################################################################### 
# 
# This file contains crystal structure data downloaded from the 
# Cambridge Structural Database (CSD) hosted by the Cambridge 
# Crystallographic Data Centre (CCDC).
# 
# Full information about CCDC data access policies and citation 
# guidelines are available at http://www.ccdc.cam.ac.uk/access/V1 
# 
# Audit and citation data items may have been added by the CCDC. 
# Please retain this information to preserve the provenance of 
# this file and to allow appropriate attribution of the data. 
# 
#######################################################################

data_180604_zyc_2_35
_audit_block_doi                 10.5517/ccdc.csd.cc20268l
_database_code_depnum_ccdc_archive 'CCDC 1849158'
_audit_update_record             
;
2018-06-13 deposited with the CCDC.
2018-12-18 downloaded from the CCDC.
;
_audit_creation_date             2018-06-05
_audit_creation_method           
;
Olex2 1.2
(compiled 2018.05.29 svn.r3508 for OlexSys, GUI svn.r5506)
;
_shelx_SHELXL_version_number     2016/6
_chemical_name_common            ?
_chemical_name_systematic        ?
_chemical_formula_moiety         'C24 H22 O2'
_chemical_formula_sum            'C24 H22 O2'
_chemical_formula_weight         342.41
_chemical_melting_point          ?
_chemical_oxdiff_formula         'c h n o'
loop_
_atom_type_symbol
_atom_type_description
_atom_type_scat_dispersion_real
_atom_type_scat_dispersion_imag
_atom_type_scat_source
C C 0.0033 0.0016 'International Tables Vol C Tables 4.2.6.8 and 6.1.1.4'
H H 0.0000 0.0000 'International Tables Vol C Tables 4.2.6.8 and 6.1.1.4'
O O 0.0106 0.0060 'International Tables Vol C Tables 4.2.6.8 and 6.1.1.4'

_shelx_space_group_comment       
;
The symmetry employed for this shelxl refinement is uniquely defined
by the following loop, which should always be used as a source of
symmetry information in preference to the above space-group names.
They are only intended as comments.
;
_space_group_crystal_system      monoclinic
_space_group_IT_number           14
_space_group_name_H-M_alt        'P 1 21/n 1'
_space_group_name_Hall           '-P 2yn'
loop_
_space_group_symop_operation_xyz
'x, y, z'
'-x+1/2, y+1/2, -z+1/2'
'-x, -y, -z'
'x-1/2, -y-1/2, z-1/2'

_cell_length_a                   6.8864(5)
_cell_length_b                   33.272(3)
_cell_length_c                   8.5011(8)
_cell_angle_alpha                90
_cell_angle_beta                 104.932(8)
_cell_angle_gamma                90
_cell_volume                     1882.0(3)
_cell_formula_units_Z            4
_cell_measurement_reflns_used    1931
_cell_measurement_temperature    293(2)
_cell_measurement_theta_max      29.2773
_cell_measurement_theta_min      3.0551
_shelx_estimated_absorpt_T_max   0.972
_shelx_estimated_absorpt_T_min   0.964
_exptl_absorpt_coefficient_mu    0.075
_exptl_absorpt_correction_T_max  1.00000
_exptl_absorpt_correction_T_min  0.94205
_exptl_absorpt_correction_type   multi-scan
_exptl_absorpt_process_details   
;
CrysAlisPro, Agilent Technologies,
Version 1.171.35.11 (release 16-05-2011 CrysAlis171 .NET)
(compiled May 16 2011,17:55:39)
Empirical absorption correction using spherical harmonics,
 implemented in SCALE3 ABSPACK scaling algorithm.
;
_exptl_absorpt_special_details   ?
_exptl_crystal_colour            'light yellow'
_exptl_crystal_colour_modifier   light
_exptl_crystal_colour_primary    yellow
_exptl_crystal_density_diffrn    1.208
_exptl_crystal_density_meas      ?
_exptl_crystal_density_method    ?
_exptl_crystal_description       block
_exptl_crystal_F_000             728
_exptl_crystal_size_max          0.49
_exptl_crystal_size_mid          0.46
_exptl_crystal_size_min          0.38
_exptl_transmission_factor_max   ?
_exptl_transmission_factor_min   ?
_diffrn_reflns_av_R_equivalents  0.0345
_diffrn_reflns_av_unetI/netI     0.0526
_diffrn_reflns_Laue_measured_fraction_full 0.997
_diffrn_reflns_Laue_measured_fraction_max 0.997
_diffrn_reflns_limit_h_max       6
_diffrn_reflns_limit_h_min       -8
_diffrn_reflns_limit_k_max       40
_diffrn_reflns_limit_k_min       -30
_diffrn_reflns_limit_l_max       9
_diffrn_reflns_limit_l_min       -10
_diffrn_reflns_number            7378
_diffrn_reflns_point_group_measured_fraction_full 0.997
_diffrn_reflns_point_group_measured_fraction_max 0.997
_diffrn_reflns_theta_full        25.242
_diffrn_reflns_theta_max         25.348
_diffrn_reflns_theta_min         3.486
_diffrn_ambient_temperature      293.15
_diffrn_detector_area_resol_mean 10.3592
_diffrn_measured_fraction_theta_full 0.997
_diffrn_measured_fraction_theta_max 0.997
_diffrn_measurement_details      
;
#__ type_ start__ end____ width___ exp.time_
  1 omega  -34.00   64.00   1.0000    7.0000
omega____ theta____ kappa____ phi______ frames
    -      -11.4683   38.0000   90.0000 98

#__ type_ start__ end____ width___ exp.time_
  2 omega    8.00   85.00   1.0000    7.0000
omega____ theta____ kappa____ phi______ frames
    -       11.7808   38.0000    0.0000 77
;
_diffrn_measurement_device_type  'Xcalibur, Atlas, Gemini ultra'
_diffrn_measurement_method       '\w scans'
_diffrn_orient_matrix_UB_11      0.0217074000
_diffrn_orient_matrix_UB_12      0.0077296000
_diffrn_orient_matrix_UB_13      0.0804368000
_diffrn_orient_matrix_UB_21      -0.0677412000
_diffrn_orient_matrix_UB_22      0.0160971000
_diffrn_orient_matrix_UB_23      -0.0273782000
_diffrn_orient_matrix_UB_31      -0.0793860000
_diffrn_orient_matrix_UB_32      -0.0116370000
_diffrn_orient_matrix_UB_33      0.0154950000
_diffrn_radiation_monochromator  graphite
_diffrn_radiation_type           MoK\a
_diffrn_radiation_wavelength     0.71073
_diffrn_source                   'Enhance (Mo) X-ray Source'
_reflns_Friedel_coverage         0.000
_reflns_Friedel_fraction_full    .
_reflns_Friedel_fraction_max     .
_reflns_number_gt                2370
_reflns_number_total             3441
_reflns_odcompleteness_completeness 99.52
_reflns_odcompleteness_iscentric 1
_reflns_odcompleteness_theta     26.32
_reflns_special_details          
;
 Reflections were merged by SHELXL according to the crystal
 class for the calculation of statistics and refinement.
 
 _reflns_Friedel_fraction is defined as the number of unique
 Friedel pairs measured divided by the number that would be
 possible theoretically, ignoring centric projections and
 systematic absences.
;
_reflns_threshold_expression     'I > 2\s(I)'
_computing_cell_refinement       
;
CrysAlisPro, Agilent Technologies,
Version 1.171.35.11 (release 16-05-2011 CrysAlis171 .NET)
(compiled May 16 2011,17:55:39)
;
_computing_data_collection       
;
CrysAlisPro, Agilent Technologies,
Version 1.171.35.11 (release 16-05-2011 CrysAlis171 .NET)
(compiled May 16 2011,17:55:39)
;
_computing_data_reduction        
;
CrysAlisPro, Agilent Technologies,
Version 1.171.35.11 (release 16-05-2011 CrysAlis171 .NET)
(compiled May 16 2011,17:55:39)
;
_computing_molecular_graphics    'Olex2 (Dolomanov et al., 2009)'
_computing_publication_material  'Olex2 (Dolomanov et al., 2009)'
_computing_structure_refinement  'ShelXL (Sheldrick, 2015)'
_computing_structure_solution    'ShelXT (Sheldrick, 2015)'
_refine_diff_density_max         0.149
_refine_diff_density_min         -0.186
_refine_diff_density_rms         0.042
_refine_ls_extinction_coef       .
_refine_ls_extinction_method     none
_refine_ls_goodness_of_fit_ref   1.064
_refine_ls_hydrogen_treatment    constr
_refine_ls_matrix_type           full
_refine_ls_number_parameters     237
_refine_ls_number_reflns         3441
_refine_ls_number_restraints     0
_refine_ls_R_factor_all          0.0921
_refine_ls_R_factor_gt           0.0602
_refine_ls_restrained_S_all      1.064
_refine_ls_shift/su_max          0.001
_refine_ls_shift/su_mean         0.000
_refine_ls_structure_factor_coef Fsqd
_refine_ls_weighting_details     
'w=1/[\s^2^(Fo^2^)+(0.0481P)^2^+0.4590P] where P=(Fo^2^+2Fc^2^)/3'
_refine_ls_weighting_scheme      calc
_refine_ls_wR_factor_gt          0.1251
_refine_ls_wR_factor_ref         0.1457
_refine_special_details          ?
_olex2_refinement_description    
;
1. Fixed Uiso
 At 1.2 times of:
  All C(H) groups, All C(H,H) groups
 At 1.5 times of:
  All C(H,H,H) groups, All O(H) groups
2.a Secondary CH2 refined with riding coordinates:
 C7(H7A,H7B), C8(H8A,H8B), C15(H15A,H15B)
2.b Aromatic/amide H refined with riding coordinates:
 C10(H10), C11(H11), C12(H12), C13(H13), C14(H14), C17(H17), C18(H18),
 C19(H19), C20(H20), C21(H21)
2.c X=CH2 refined with riding coordinates:
 C23(H23A,H23B)
2.d Idealised Me refined as rotating group:
 C24(H24A,H24B,H24C)
2.e Idealised tetrahedral OH refined as rotating group:
 O2(H2)
;
_atom_sites_solution_hydrogens   geom
_atom_sites_solution_primary     dual
_atom_sites_solution_secondary   ?
loop_
_atom_site_label
_atom_site_type_symbol
_atom_site_fract_x
_atom_site_fract_y
_atom_site_fract_z
_atom_site_U_iso_or_equiv
_atom_site_adp_type
_atom_site_occupancy
_atom_site_site_symmetry_order
_atom_site_calc_flag
_atom_site_refinement_flags_posn
_atom_site_refinement_flags_adp
_atom_site_refinement_flags_occupancy
_atom_site_disorder_assembly
_atom_site_disorder_group
O1 O -0.2202(3) 0.64473(7) 0.2757(2) 0.0920(7) Uani 1 1 d . . . . .
O2 O 0.4000(2) 0.64092(6) 1.04098(19) 0.0628(5) Uani 1 1 d . . . . .
H2 H 0.504054 0.639542 1.114085 0.094 Uiso 1 1 calc GR . . . .
C1 C 0.1274(3) 0.66828(6) 0.6724(2) 0.0396(5) Uani 1 1 d . . . . .
C2 C 0.3044(3) 0.64705(6) 0.7472(2) 0.0386(5) Uani 1 1 d . . . . .
C3 C 0.3620(3) 0.61297(7) 0.6720(2) 0.0407(5) Uani 1 1 d . . . . .
C4 C 0.2501(3) 0.60017(7) 0.5186(3) 0.0456(5) Uani 1 1 d . . . . .
C5 C 0.0828(3) 0.62300(7) 0.4422(3) 0.0490(6) Uani 1 1 d . . . . .
C6 C 0.0229(3) 0.65579(7) 0.5164(3) 0.0450(5) Uani 1 1 d . . . . .
C7 C -0.1674(4) 0.67251(9) 0.4077(3) 0.0638(7) Uani 1 1 d . . . . .
H7A H -0.272383 0.674053 0.464763 0.077 Uiso 1 1 calc R . . . .
H7B H -0.145035 0.699120 0.369212 0.077 Uiso 1 1 calc R . . . .
C8 C -0.0652(4) 0.61607(10) 0.2807(3) 0.0756(8) Uani 1 1 d . . . . .
H8A H -0.002876 0.620416 0.191943 0.091 Uiso 1 1 calc R . . . .
H8B H -0.118098 0.588923 0.273455 0.091 Uiso 1 1 calc R . . . .
C9 C 0.0449(3) 0.70108(7) 0.7548(3) 0.0409(5) Uani 1 1 d . . . . .
C10 C -0.0034(3) 0.73848(7) 0.6841(3) 0.0509(6) Uani 1 1 d . . . . .
H10 H 0.021383 0.743738 0.583598 0.061 Uiso 1 1 calc R . . . .
C11 C -0.0871(4) 0.76805(8) 0.7587(3) 0.0595(7) Uani 1 1 d . . . . .
H11 H -0.118774 0.792880 0.708473 0.071 Uiso 1 1 calc R . . . .
C12 C -0.1237(3) 0.76096(9) 0.9062(3) 0.0641(7) Uani 1 1 d . . . . .
H12 H -0.179129 0.780996 0.957341 0.077 Uiso 1 1 calc R . . . .
C13 C -0.0780(4) 0.72386(9) 0.9796(3) 0.0644(7) Uani 1 1 d . . . . .
H13 H -0.103416 0.718936 1.080160 0.077 Uiso 1 1 calc R . . . .
C14 C 0.0049(3) 0.69414(8) 0.9047(3) 0.0533(6) Uani 1 1 d . . . . .
H14 H 0.034303 0.669227 0.954716 0.064 Uiso 1 1 calc R . . . .
C15 C 0.4376(3) 0.66187(7) 0.9061(3) 0.0490(6) Uani 1 1 d . . . . .
H15A H 0.577222 0.658291 0.905502 0.059 Uiso 1 1 calc R . . . .
H15B H 0.414493 0.690355 0.917340 0.059 Uiso 1 1 calc R . . . .
C16 C 0.5455(3) 0.59019(7) 0.7583(3) 0.0425(5) Uani 1 1 d . . . . .
C17 C 0.5438(3) 0.56349(8) 0.8825(3) 0.0586(7) Uani 1 1 d . . . . .
H17 H 0.424934 0.559243 0.912758 0.070 Uiso 1 1 calc R . . . .
C18 C 0.7154(4) 0.54297(8) 0.9627(3) 0.0694(8) Uani 1 1 d . . . . .
H18 H 0.710589 0.524814 1.044744 0.083 Uiso 1 1 calc R . . . .
C19 C 0.8912(4) 0.54931(8) 0.9215(4) 0.0706(8) Uani 1 1 d . . . . .
H19 H 1.007645 0.536094 0.977252 0.085 Uiso 1 1 calc R . . . .
C20 C 0.8955(4) 0.57503(10) 0.7989(4) 0.0821(9) Uani 1 1 d . . . . .
H20 H 1.015224 0.579171 0.769737 0.099 Uiso 1 1 calc R . . . .
C21 C 0.7243(4) 0.59509(9) 0.7169(4) 0.0707(8) Uani 1 1 d . . . . .
H21 H 0.729741 0.612272 0.631853 0.085 Uiso 1 1 calc R . . . .
C22 C 0.2966(4) 0.56266(8) 0.4390(3) 0.0584(7) Uani 1 1 d . . . . .
C23 C 0.2412(5) 0.52584(10) 0.4910(5) 0.1046(12) Uani 1 1 d . . . . .
H23A H 0.268006 0.502223 0.441963 0.125 Uiso 1 1 calc R . . . .
H23B H 0.177204 0.524794 0.574829 0.125 Uiso 1 1 calc R . . . .
C24 C 0.3937(6) 0.56552(12) 0.3126(4) 0.1111(13) Uani 1 1 d . . . . .
H24A H 0.329483 0.585854 0.236775 0.167 Uiso 1 1 calc GR . . . .
H24B H 0.385516 0.540148 0.257529 0.167 Uiso 1 1 calc GR . . . .
H24C H 0.532187 0.572518 0.357252 0.167 Uiso 1 1 calc GR . . . .

loop_
_atom_site_aniso_label
_atom_site_aniso_U_11
_atom_site_aniso_U_22
_atom_site_aniso_U_33
_atom_site_aniso_U_23
_atom_site_aniso_U_13
_atom_site_aniso_U_12
O1 0.0830(13) 0.1025(17) 0.0613(12) -0.0189(12) -0.0343(10) 0.0246(12)
O2 0.0676(11) 0.0727(12) 0.0372(9) 0.0027(9) -0.0061(7) 0.0086(9)
C1 0.0382(11) 0.0426(12) 0.0359(12) 0.0067(10) 0.0058(9) -0.0015(9)
C2 0.0345(10) 0.0410(12) 0.0369(12) 0.0030(10) 0.0034(8) -0.0033(9)
C3 0.0375(10) 0.0449(13) 0.0384(12) 0.0003(10) 0.0074(9) -0.0018(10)
C4 0.0456(12) 0.0499(13) 0.0392(12) -0.0022(11) 0.0071(9) -0.0033(11)
C5 0.0505(13) 0.0545(14) 0.0366(12) 0.0008(11) 0.0014(10) -0.0035(11)
C6 0.0431(11) 0.0511(14) 0.0353(12) 0.0060(11) 0.0005(9) 0.0022(10)
C7 0.0624(15) 0.0710(18) 0.0455(15) 0.0030(14) -0.0088(11) 0.0115(14)
C8 0.0741(17) 0.089(2) 0.0497(16) -0.0088(15) -0.0102(13) 0.0081(16)
C9 0.0344(10) 0.0457(13) 0.0393(12) 0.0029(10) 0.0036(8) 0.0003(9)
C10 0.0518(13) 0.0504(15) 0.0504(14) 0.0099(12) 0.0133(11) 0.0034(11)
C11 0.0576(14) 0.0503(15) 0.0714(18) 0.0044(13) 0.0180(13) 0.0067(12)
C12 0.0527(14) 0.0635(18) 0.0779(19) -0.0113(15) 0.0202(13) 0.0098(13)
C13 0.0631(15) 0.079(2) 0.0556(16) 0.0015(15) 0.0228(12) 0.0088(14)
C14 0.0534(13) 0.0559(15) 0.0509(15) 0.0089(12) 0.0142(11) 0.0058(12)
C15 0.0406(11) 0.0510(14) 0.0480(14) -0.0067(11) -0.0018(10) 0.0030(10)
C16 0.0374(11) 0.0422(13) 0.0443(13) -0.0049(10) 0.0040(9) 0.0010(10)
C17 0.0480(13) 0.0596(16) 0.0693(17) 0.0111(14) 0.0169(12) 0.0042(12)
C18 0.0705(18) 0.0597(17) 0.0717(19) 0.0169(14) 0.0069(14) 0.0148(14)
C19 0.0525(15) 0.0534(17) 0.092(2) -0.0048(16) -0.0059(14) 0.0160(13)
C20 0.0408(14) 0.079(2) 0.127(3) 0.015(2) 0.0219(15) 0.0095(14)
C21 0.0499(14) 0.075(2) 0.091(2) 0.0245(16) 0.0253(13) 0.0069(13)
C22 0.0571(14) 0.0641(17) 0.0489(15) -0.0112(13) 0.0045(11) 0.0039(13)
C23 0.131(3) 0.0614(19) 0.141(3) -0.037(2) 0.070(3) -0.026(2)
C24 0.161(3) 0.100(3) 0.091(3) -0.005(2) 0.065(3) 0.024(3)

_geom_special_details            
;
 All esds (except the esd in the dihedral angle between two l.s. planes)
 are estimated using the full covariance matrix.  The cell esds are taken
 into account individually in the estimation of esds in distances, angles
 and torsion angles; correlations between esds in cell parameters are only
 used when they are defined by crystal symmetry.  An approximate (isotropic)
 treatment of cell esds is used for estimating esds involving l.s. planes.
;
loop_
_geom_bond_atom_site_label_1
_geom_bond_atom_site_label_2
_geom_bond_distance
_geom_bond_site_symmetry_2
_geom_bond_publ_flag
O1 C7 1.427(3) . ?
O1 C8 1.423(3) . ?
O2 H2 0.8200 . ?
O2 C15 1.422(3) . ?
C1 C2 1.411(3) . ?
C1 C6 1.399(3) . ?
C1 C9 1.486(3) . ?
C2 C3 1.408(3) . ?
C2 C15 1.507(3) . ?
C3 C4 1.399(3) . ?
C3 C16 1.494(3) . ?
C4 C5 1.393(3) . ?
C4 C22 1.493(3) . ?
C5 C6 1.376(3) . ?
C5 C8 1.502(3) . ?
C6 C7 1.502(3) . ?
C7 H7A 0.9700 . ?
C7 H7B 0.9700 . ?
C8 H8A 0.9700 . ?
C8 H8B 0.9700 . ?
C9 C10 1.384(3) . ?
C9 C14 1.391(3) . ?
C10 H10 0.9300 . ?
C10 C11 1.375(3) . ?
C11 H11 0.9300 . ?
C11 C12 1.361(4) . ?
C12 H12 0.9300 . ?
C12 C13 1.383(4) . ?
C13 H13 0.9300 . ?
C13 C14 1.377(3) . ?
C14 H14 0.9300 . ?
C15 H15A 0.9700 . ?
C15 H15B 0.9700 . ?
C16 C17 1.382(3) . ?
C16 C21 1.375(3) . ?
C17 H17 0.9300 . ?
C17 C18 1.382(3) . ?
C18 H18 0.9300 . ?
C18 C19 1.360(4) . ?
C19 H19 0.9300 . ?
C19 C20 1.355(4) . ?
C20 H20 0.9300 . ?
C20 C21 1.378(4) . ?
C21 H21 0.9300 . ?
C22 C23 1.389(4) . ?
C22 C24 1.407(4) . ?
C23 H23A 0.9300 . ?
C23 H23B 0.9300 . ?
C24 H24A 0.9600 . ?
C24 H24B 0.9600 . ?
C24 H24C 0.9600 . ?

loop_
_geom_angle_atom_site_label_1
_geom_angle_atom_site_label_2
_geom_angle_atom_site_label_3
_geom_angle
_geom_angle_site_symmetry_1
_geom_angle_site_symmetry_3
_geom_angle_publ_flag
C8 O1 C7 111.94(18) . . ?
C15 O2 H2 109.5 . . ?
C2 C1 C9 123.11(18) . . ?
C6 C1 C2 116.9(2) . . ?
C6 C1 C9 119.94(18) . . ?
C1 C2 C15 119.73(19) . . ?
C3 C2 C1 120.70(18) . . ?
C3 C2 C15 119.52(18) . . ?
C2 C3 C16 119.16(18) . . ?
C4 C3 C2 121.09(19) . . ?
C4 C3 C16 119.75(19) . . ?
C3 C4 C22 123.1(2) . . ?
C5 C4 C3 117.3(2) . . ?
C5 C4 C22 119.5(2) . . ?
C4 C5 C8 128.9(2) . . ?
C6 C5 C4 121.9(2) . . ?
C6 C5 C8 109.1(2) . . ?
C1 C6 C7 128.9(2) . . ?
C5 C6 C1 121.90(19) . . ?
C5 C6 C7 109.18(19) . . ?
O1 C7 C6 104.4(2) . . ?
O1 C7 H7A 110.9 . . ?
O1 C7 H7B 110.9 . . ?
C6 C7 H7A 110.9 . . ?
C6 C7 H7B 110.9 . . ?
H7A C7 H7B 108.9 . . ?
O1 C8 C5 104.5(2) . . ?
O1 C8 H8A 110.8 . . ?
O1 C8 H8B 110.8 . . ?
C5 C8 H8A 110.8 . . ?
C5 C8 H8B 110.8 . . ?
H8A C8 H8B 108.9 . . ?
C10 C9 C1 122.28(19) . . ?
C10 C9 C14 117.7(2) . . ?
C14 C9 C1 120.0(2) . . ?
C9 C10 H10 119.2 . . ?
C11 C10 C9 121.7(2) . . ?
C11 C10 H10 119.2 . . ?
C10 C11 H11 120.0 . . ?
C12 C11 C10 120.0(2) . . ?
C12 C11 H11 120.0 . . ?
C11 C12 H12 120.1 . . ?
C11 C12 C13 119.7(2) . . ?
C13 C12 H12 120.1 . . ?
C12 C13 H13 119.8 . . ?
C14 C13 C12 120.3(2) . . ?
C14 C13 H13 119.8 . . ?
C9 C14 H14 119.7 . . ?
C13 C14 C9 120.6(2) . . ?
C13 C14 H14 119.7 . . ?
O2 C15 C2 111.54(18) . . ?
O2 C15 H15A 109.3 . . ?
O2 C15 H15B 109.3 . . ?
C2 C15 H15A 109.3 . . ?
C2 C15 H15B 109.3 . . ?
H15A C15 H15B 108.0 . . ?
C17 C16 C3 121.90(19) . . ?
C21 C16 C3 120.9(2) . . ?
C21 C16 C17 117.2(2) . . ?
C16 C17 H17 119.4 . . ?
C16 C17 C18 121.3(2) . . ?
C18 C17 H17 119.4 . . ?
C17 C18 H18 120.0 . . ?
C19 C18 C17 120.1(3) . . ?
C19 C18 H18 120.0 . . ?
C18 C19 H19 120.2 . . ?
C20 C19 C18 119.5(2) . . ?
C20 C19 H19 120.2 . . ?
C19 C20 H20 119.7 . . ?
C19 C20 C21 120.6(3) . . ?
C21 C20 H20 119.7 . . ?
C16 C21 C20 121.3(3) . . ?
C16 C21 H21 119.4 . . ?
C20 C21 H21 119.4 . . ?
C23 C22 C4 119.0(2) . . ?
C23 C22 C24 121.7(3) . . ?
C24 C22 C4 119.3(3) . . ?
C22 C23 H23A 120.0 . . ?
C22 C23 H23B 120.0 . . ?
H23A C23 H23B 120.0 . . ?
C22 C24 H24A 109.5 . . ?
C22 C24 H24B 109.5 . . ?
C22 C24 H24C 109.5 . . ?
H24A C24 H24B 109.5 . . ?
H24A C24 H24C 109.5 . . ?
H24B C24 H24C 109.5 . . ?

_shelx_res_file                  
;
TITL 180604_zyc_2_35_a.res in P2(1)/n
    180604_zyc_2_35.res
    created by SHELXL-2016/6 at 11:39:44 on 05-Jun-2018
REM Old TITL 180604_ZYC_2_35 in P2/n #13
REM SHELXT solution in P2(1)/n
REM R1 0.241, Rweak 0.219, Alpha 0.040, Orientation as input
REM Formula found by SHELXT: C24 N O
CELL 0.71073 6.8864 33.2721 8.5011 90 104.932 90
ZERR 4 0.0005 0.003 0.0008 0 0.008 0
LATT 1
SYMM 0.5-X,0.5+Y,0.5-Z
SFAC C H O
UNIT 96 88 8

L.S. 4
PLAN  20
SIZE 0.49 0.46 0.38
TEMP 20
BOND $H
list 4
htab
fmap 2
acta
SHEL 999 0.83
REM <olex2.extras>
REM <HklSrc "%.\\180604_ZYC_2_35.hkl">
REM </olex2.extras>

WGHT    0.048100    0.459000
FVAR       0.63034
O1    3   -0.220162    0.644733    0.275691    11.00000    0.08302    0.10251 =
         0.06125   -0.01890   -0.03426    0.02459
O2    3    0.399983    0.640916    1.040981    11.00000    0.06762    0.07271 =
         0.03717    0.00270   -0.00609    0.00857
AFIX 147
H2    2    0.504054    0.639542    1.114085    11.00000   -1.50000
AFIX   0
C1    1    0.127353    0.668277    0.672423    11.00000    0.03818    0.04259 =
         0.03592    0.00672    0.00575   -0.00152
C2    1    0.304375    0.647045    0.747204    11.00000    0.03453    0.04103 =
         0.03691    0.00296    0.00345   -0.00332
C3    1    0.361954    0.612971    0.672038    11.00000    0.03746    0.04486 =
         0.03841    0.00026    0.00737   -0.00176
C4    1    0.250093    0.600172    0.518606    11.00000    0.04558    0.04986 =
         0.03923   -0.00215    0.00708   -0.00334
C5    1    0.082801    0.623001    0.442200    11.00000    0.05046    0.05447 =
         0.03657    0.00082    0.00140   -0.00353
C6    1    0.022879    0.655792    0.516443    11.00000    0.04312    0.05111 =
         0.03532    0.00596    0.00050    0.00220
C7    1   -0.167428    0.672508    0.407711    11.00000    0.06243    0.07104 =
         0.04546    0.00301   -0.00885    0.01151
AFIX  23
H7A   2   -0.272383    0.674053    0.464763    11.00000   -1.20000
H7B   2   -0.145035    0.699120    0.369212    11.00000   -1.20000
AFIX   0
C8    1   -0.065235    0.616074    0.280654    11.00000    0.07412    0.08864 =
         0.04973   -0.00878   -0.01016    0.00807
AFIX  23
H8A   2   -0.002876    0.620416    0.191943    11.00000   -1.20000
H8B   2   -0.118098    0.588923    0.273455    11.00000   -1.20000
AFIX   0
C9    1    0.044933    0.701081    0.754758    11.00000    0.03444    0.04569 =
         0.03929    0.00292    0.00360    0.00026
C10   1   -0.003400    0.738477    0.684101    11.00000    0.05178    0.05045 =
         0.05045    0.00988    0.01334    0.00340
AFIX  43
H10   2    0.021383    0.743738    0.583598    11.00000   -1.20000
AFIX   0
C11   1   -0.087128    0.768046    0.758743    11.00000    0.05757    0.05031 =
         0.07140    0.00439    0.01803    0.00666
AFIX  43
H11   2   -0.118774    0.792880    0.708473    11.00000   -1.20000
AFIX   0
C12   1   -0.123673    0.760960    0.906195    11.00000    0.05274    0.06354 =
         0.07788   -0.01134    0.02024    0.00980
AFIX  43
H12   2   -0.179129    0.780996    0.957341    11.00000   -1.20000
AFIX   0
C13   1   -0.078019    0.723856    0.979622    11.00000    0.06305    0.07876 =
         0.05559    0.00146    0.02275    0.00876
AFIX  43
H13   2   -0.103416    0.718936    1.080160    11.00000   -1.20000
AFIX   0
C14   1    0.004866    0.694144    0.904672    11.00000    0.05339    0.05592 =
         0.05091    0.00891    0.01422    0.00583
AFIX  43
H14   2    0.034303    0.669227    0.954716    11.00000   -1.20000
AFIX   0
C15   1    0.437611    0.661866    0.906073    11.00000    0.04064    0.05100 =
         0.04797   -0.00668   -0.00184    0.00298
AFIX  23
H15A  2    0.577222    0.658291    0.905502    11.00000   -1.20000
H15B  2    0.414493    0.690355    0.917340    11.00000   -1.20000
AFIX   0
C16   1    0.545534    0.590190    0.758346    11.00000    0.03740    0.04217 =
         0.04432   -0.00487    0.00399    0.00096
C17   1    0.543829    0.563490    0.882516    11.00000    0.04802    0.05959 =
         0.06926    0.01105    0.01689    0.00424
AFIX  43
H17   2    0.424934    0.559243    0.912758    11.00000   -1.20000
AFIX   0
C18   1    0.715381    0.542971    0.962654    11.00000    0.07049    0.05975 =
         0.07173    0.01691    0.00693    0.01478
AFIX  43
H18   2    0.710589    0.524814    1.044744    11.00000   -1.20000
AFIX   0
C19   1    0.891214    0.549314    0.921546    11.00000    0.05254    0.05338 =
         0.09230   -0.00476   -0.00590    0.01599
AFIX  43
H19   2    1.007645    0.536094    0.977252    11.00000   -1.20000
AFIX   0
C20   1    0.895534    0.575026    0.798867    11.00000    0.04075    0.07905 =
         0.12663    0.01519    0.02187    0.00954
AFIX  43
H20   2    1.015224    0.579171    0.769737    11.00000   -1.20000
AFIX   0
C21   1    0.724290    0.595087    0.716885    11.00000    0.04986    0.07531 =
         0.09094    0.02452    0.02528    0.00688
AFIX  43
H21   2    0.729741    0.612272    0.631853    11.00000   -1.20000
AFIX   0
C22   1    0.296630    0.562663    0.439030    11.00000    0.05713    0.06411 =
         0.04893   -0.01120    0.00450    0.00392
C23   1    0.241171    0.525837    0.490998    11.00000    0.13088    0.06144 =
         0.14077   -0.03742    0.07023   -0.02605
AFIX  93
H23A  2    0.268006    0.502223    0.441963    11.00000   -1.20000
H23B  2    0.177204    0.524794    0.574829    11.00000   -1.20000
AFIX   0
C24   1    0.393666    0.565523    0.312598    11.00000    0.16069    0.09987 =
         0.09061   -0.00529    0.06462    0.02361
AFIX 137
H24A  2    0.329483    0.585854    0.236775    11.00000   -1.50000
H24B  2    0.385516    0.540148    0.257529    11.00000   -1.50000
H24C  2    0.532187    0.572518    0.357252    11.00000   -1.50000
AFIX   0
HKLF 4


REM  180604_zyc_2_35_a.res in P2(1)/n
REM R1 =  0.0602 for    2370 Fo > 4sig(Fo)  and  0.0921 for all    3441 data
REM    237 parameters refined using      0 restraints

END

WGHT      0.0481      0.4589

REM Instructions for potential hydrogen bonds
EQIV $1 x+1, y, z+1
HTAB O2 O1_$1

REM Highest difference peak  0.149,  deepest hole -0.186,  1-sigma level  0.042
Q1    1   0.1248  0.6494  0.1809  11.00000  0.05    0.15
Q2    1   0.0432  0.6548  0.6249  11.00000  0.05    0.14
Q3    1   0.7320  0.6267  0.7137  11.00000  0.05    0.14
Q4    1   0.2397  0.6278  0.9996  11.00000  0.05    0.13
Q5    1   0.0708  0.5351  0.4628  11.00000  0.05    0.13
Q6    1   0.2166  0.6435  0.7365  11.00000  0.05    0.13
Q7    1   0.6643  0.6851  0.8054  11.00000  0.05    0.13
Q8    1   0.4048  0.5717  0.9915  11.00000  0.05    0.13
Q9    1  -0.3939  0.6967  0.5535  11.00000  0.05    0.13
Q10   1   1.0709  0.6017  0.8838  11.00000  0.05    0.13
Q11   1   0.3660  0.6306  0.2438  11.00000  0.05    0.12
Q12   1   0.2077  0.6251  0.4445  11.00000  0.05    0.12
Q13   1   0.1051  0.6694  0.5606  11.00000  0.05    0.12
Q14   1  -0.1443  0.5813  0.3181  11.00000  0.05    0.12
Q15   1   0.6433  0.5502  0.4551  11.00000  0.05    0.12
Q16   1   1.1669  0.6117  0.7850  11.00000  0.05    0.12
Q17   1  -0.0393  0.7148  0.3774  11.00000  0.05    0.12
Q18   1  -0.0294  0.8204  0.9340  11.00000  0.05    0.12
Q19   1   0.2471  0.6698  0.6819  11.00000  0.05    0.12
Q20   1   0.4592  0.5224  0.6493  11.00000  0.05    0.12
;
_shelx_res_checksum              26636
_olex2_submission_special_instructions 'No special instructions were received'
####################################################################### 
# 
# This file contains crystal structure data downloaded from the 
# Cambridge Structural Database (CSD) hosted by the Cambridge 
# Crystallographic Data Centre (CCDC).
# 
# Full information about CCDC data access policies and citation 
# guidelines are available at http://www.ccdc.cam.ac.uk/access/V1 
# 
# Audit and citation data items may have been added by the CCDC. 
# Please retain this information to preserve the provenance of 
# this file and to allow appropriate attribution of the data. 
# 
#######################################################################

data_171115_zyc_1_79
_audit_block_doi                 10.5517/ccdc.csd.cc20267k
_database_code_depnum_ccdc_archive 'CCDC 1849157'
_audit_update_record             
;
2018-06-13 deposited with the CCDC.
2018-12-18 downloaded from the CCDC.
;
_audit_creation_date             2017-11-16
_audit_creation_method           
;
Olex2 1.2
(compiled 2017.03.28 svn.r3405 for OlexSys, GUI svn.r5381)
;
_shelx_SHELXL_version_number     2016/6
_chemical_name_common            ?
_chemical_name_systematic        ?
_chemical_formula_moiety         'C27 H23 N O2'
_chemical_formula_sum            'C27 H23 N O2'
_chemical_formula_weight         393.46
_chemical_melting_point          ?
_chemical_oxdiff_formula         'C H N O'
loop_
_atom_type_symbol
_atom_type_description
_atom_type_scat_dispersion_real
_atom_type_scat_dispersion_imag
_atom_type_scat_source
C C 0.0033 0.0016 'International Tables Vol C Tables 4.2.6.8 and 6.1.1.4'
H H 0.0000 0.0000 'International Tables Vol C Tables 4.2.6.8 and 6.1.1.4'
N N 0.0061 0.0033 'International Tables Vol C Tables 4.2.6.8 and 6.1.1.4'
O O 0.0106 0.0060 'International Tables Vol C Tables 4.2.6.8 and 6.1.1.4'

_shelx_space_group_comment       
;
The symmetry employed for this shelxl refinement is uniquely defined
by the following loop, which should always be used as a source of
symmetry information in preference to the above space-group names.
They are only intended as comments.
;
_space_group_crystal_system      orthorhombic
_space_group_IT_number           61
_space_group_name_H-M_alt        'P b c a'
_space_group_name_Hall           '-P 2ac 2ab'
loop_
_space_group_symop_operation_xyz
'x, y, z'
'-x+1/2, -y, z+1/2'
'-x, y+1/2, -z+1/2'
'x+1/2, -y+1/2, -z'
'-x, -y, -z'
'x-1/2, y, -z-1/2'
'x, -y-1/2, z-1/2'
'-x-1/2, y-1/2, z'

_cell_length_a                   37.682(4)
_cell_length_b                   6.9971(4)
_cell_length_c                   15.2009(9)
_cell_angle_alpha                90
_cell_angle_beta                 90
_cell_angle_gamma                90
_cell_volume                     4007.9(5)
_cell_formula_units_Z            8
_cell_measurement_reflns_used    5148
_cell_measurement_temperature    150.0
_cell_measurement_theta_max      29.3215
_cell_measurement_theta_min      3.1986
_shelx_estimated_absorpt_T_max   0.984
_shelx_estimated_absorpt_T_min   0.961
_exptl_absorpt_coefficient_mu    0.082
_exptl_absorpt_correction_T_max  1.00000
_exptl_absorpt_correction_T_min  0.63525
_exptl_absorpt_correction_type   multi-scan
_exptl_absorpt_process_details   
;
CrysAlisPro, Agilent Technologies,
Version 1.171.35.11 (release 16-05-2011 CrysAlis171 .NET)
(compiled May 16 2011,17:55:39)
Empirical absorption correction using spherical harmonics,
 implemented in SCALE3 ABSPACK scaling algorithm.
;
_exptl_absorpt_special_details   ?
_exptl_crystal_colour            yellow
_exptl_crystal_colour_primary    yellow
_exptl_crystal_density_diffrn    1.304
_exptl_crystal_density_meas      ?
_exptl_crystal_density_method    ?
_exptl_crystal_description       plate
_exptl_crystal_F_000             1664
_exptl_crystal_size_max          0.49
_exptl_crystal_size_mid          0.4
_exptl_crystal_size_min          0.2
_exptl_transmission_factor_max   ?
_exptl_transmission_factor_min   ?
_diffrn_reflns_av_R_equivalents  0.0793
_diffrn_reflns_av_unetI/netI     0.0452
_diffrn_reflns_Laue_measured_fraction_full 0.997
_diffrn_reflns_Laue_measured_fraction_max 0.997
_diffrn_reflns_limit_h_max       35
_diffrn_reflns_limit_h_min       -45
_diffrn_reflns_limit_k_max       8
_diffrn_reflns_limit_k_min       -8
_diffrn_reflns_limit_l_max       15
_diffrn_reflns_limit_l_min       -18
_diffrn_reflns_number            23799
_diffrn_reflns_point_group_measured_fraction_full 0.997
_diffrn_reflns_point_group_measured_fraction_max 0.997
_diffrn_reflns_theta_full        25.242
_diffrn_reflns_theta_max         25.350
_diffrn_reflns_theta_min         3.250
_diffrn_ambient_temperature      150.0
_diffrn_detector_area_resol_mean 10.3592
_diffrn_measured_fraction_theta_full 0.997
_diffrn_measured_fraction_theta_max 0.997
_diffrn_measurement_details      
;
#__ type_ start__ end____ width___ exp.time_
  1 omega  -85.00   18.00   1.0000    8.0000
omega____ theta____ kappa____ phi______ frames
    -      -11.6246  -77.0000 -150.0000 103

#__ type_ start__ end____ width___ exp.time_
  2 omega  -14.00   77.00   1.0000    8.0000
omega____ theta____ kappa____ phi______ frames
    -       11.9371   38.0000  150.0000 91

#__ type_ start__ end____ width___ exp.time_
  3 omega  -59.00   39.00   1.0000    8.0000
omega____ theta____ kappa____ phi______ frames
    -       11.9371  -77.0000    0.0000 98
;
_diffrn_measurement_device_type  'Xcalibur, Atlas, Gemini ultra'
_diffrn_measurement_method       '\w scans'
_diffrn_orient_matrix_UB_11      -0.0185705000
_diffrn_orient_matrix_UB_12      0.0123219000
_diffrn_orient_matrix_UB_13      -0.0048515000
_diffrn_orient_matrix_UB_21      -0.0028992000
_diffrn_orient_matrix_UB_22      -0.0915730000
_diffrn_orient_matrix_UB_23      0.0186831000
_diffrn_orient_matrix_UB_31      -0.0008447000
_diffrn_orient_matrix_UB_32      0.0416502000
_diffrn_orient_matrix_UB_33      0.0425118000
_diffrn_radiation_monochromator  graphite
_diffrn_radiation_type           MoK\a
_diffrn_radiation_wavelength     0.71073
_diffrn_source                   'Enhance (Mo) X-ray Source'
_reflns_Friedel_coverage         0.000
_reflns_Friedel_fraction_full    .
_reflns_Friedel_fraction_max     .
_reflns_number_gt                2837
_reflns_number_total             3672
_reflns_odcompleteness_completeness 99.59
_reflns_odcompleteness_iscentric 1
_reflns_odcompleteness_theta     26.32
_reflns_special_details          
;
 Reflections were merged by SHELXL according to the crystal
 class for the calculation of statistics and refinement.
 
 _reflns_Friedel_fraction is defined as the number of unique
 Friedel pairs measured divided by the number that would be
 possible theoretically, ignoring centric projections and
 systematic absences.
;
_reflns_threshold_expression     'I > 2\s(I)'
_computing_cell_refinement       
;
CrysAlisPro, Agilent Technologies,
Version 1.171.35.11 (release 16-05-2011 CrysAlis171 .NET)
(compiled May 16 2011,17:55:39)
;
_computing_data_collection       
;
CrysAlisPro, Agilent Technologies,
Version 1.171.35.11 (release 16-05-2011 CrysAlis171 .NET)
(compiled May 16 2011,17:55:39)
;
_computing_data_reduction        
;
CrysAlisPro, Agilent Technologies,
Version 1.171.35.11 (release 16-05-2011 CrysAlis171 .NET)
(compiled May 16 2011,17:55:39)
;
_computing_molecular_graphics    'Olex2 (Dolomanov et al., 2009)'
_computing_publication_material  'Olex2 (Dolomanov et al., 2009)'
_computing_structure_refinement  'ShelXL (Sheldrick, 2015)'
_computing_structure_solution    'ShelXT (Sheldrick, 2015)'
_refine_diff_density_max         0.200
_refine_diff_density_min         -0.226
_refine_diff_density_rms         0.053
_refine_ls_extinction_coef       .
_refine_ls_extinction_method     none
_refine_ls_goodness_of_fit_ref   1.137
_refine_ls_hydrogen_treatment    constr
_refine_ls_matrix_type           full
_refine_ls_number_parameters     272
_refine_ls_number_reflns         3672
_refine_ls_number_restraints     0
_refine_ls_R_factor_all          0.0937
_refine_ls_R_factor_gt           0.0717
_refine_ls_restrained_S_all      1.137
_refine_ls_shift/su_max          0.000
_refine_ls_shift/su_mean         0.000
_refine_ls_structure_factor_coef Fsqd
_refine_ls_weighting_details     
'w=1/[\s^2^(Fo^2^)+(0.0246P)^2^+6.3068P] where P=(Fo^2^+2Fc^2^)/3'
_refine_ls_weighting_scheme      calc
_refine_ls_wR_factor_gt          0.1322
_refine_ls_wR_factor_ref         0.1440
_refine_special_details          ?
_olex2_refinement_description    
;
1. Fixed Uiso
 At 1.2 times of:
  All C(H) groups, All C(H,H) groups
 At 1.5 times of:
  All C(H,H,H) groups
2.a Secondary CH2 refined with riding coordinates:
 C9(H9A,H9B), C16(H16A,H16B), C17(H17A,H17B)
2.b Aromatic/amide H refined with riding coordinates:
 C1(H1), C2(H2), C3(H3), C4(H4), C8(H8), C15(H15), C22(H22), C23(H23),
 C24(H24), C25(H25), C26(H26), C27(H27)
2.c X=CH2 refined with riding coordinates:
 C19(H19A,H19B)
2.d Idealised Me refined as rotating group:
 C20(H20A,H20B,H20C)
;
_atom_sites_solution_hydrogens   geom
_atom_sites_solution_primary     dual
_atom_sites_solution_secondary   ?
loop_
_atom_site_label
_atom_site_type_symbol
_atom_site_fract_x
_atom_site_fract_y
_atom_site_fract_z
_atom_site_U_iso_or_equiv
_atom_site_adp_type
_atom_site_occupancy
_atom_site_site_symmetry_order
_atom_site_calc_flag
_atom_site_refinement_flags_posn
_atom_site_refinement_flags_adp
_atom_site_refinement_flags_occupancy
_atom_site_disorder_assembly
_atom_site_disorder_group
O1 O 0.26394(5) 0.2399(3) 0.59575(14) 0.0369(5) Uani 1 1 d . . . . .
O2 O 0.50473(7) -0.3810(4) 0.64906(15) 0.0542(7) Uani 1 1 d . . . . .
N1 N 0.44063(6) 0.1591(3) 0.57785(15) 0.0293(6) Uani 1 1 d . . . . .
C1 C 0.46519(8) -0.2641(5) 0.46075(19) 0.0340(7) Uani 1 1 d . . . . .
H1 H 0.479120 -0.374368 0.472435 0.041 Uiso 1 1 calc R . . . .
C2 C 0.44883(8) -0.2391(5) 0.3792(2) 0.0375(7) Uani 1 1 d . . . . .
H2 H 0.450898 -0.335863 0.335686 0.045 Uiso 1 1 calc R . . . .
C3 C 0.42963(9) -0.0751(5) 0.3609(2) 0.0413(8) Uani 1 1 d . . . . .
H3 H 0.419183 -0.060815 0.304370 0.050 Uiso 1 1 calc R . . . .
C4 C 0.42520(8) 0.0694(5) 0.42282(19) 0.0355(7) Uani 1 1 d . . . . .
H4 H 0.412094 0.181878 0.409874 0.043 Uiso 1 1 calc R . . . .
C5 C 0.44082(7) 0.0412(4) 0.50430(18) 0.0288(6) Uani 1 1 d . . . . .
C6 C 0.46059(7) -0.1234(4) 0.52468(18) 0.0275(6) Uani 1 1 d . . . . .
C7 C 0.47270(8) -0.1008(4) 0.61418(18) 0.0305(7) Uani 1 1 d . . . . .
C8 C 0.45985(8) 0.0722(4) 0.64248(19) 0.0312(7) Uani 1 1 d . . . . .
H8 H 0.463815 0.124245 0.699359 0.037 Uiso 1 1 calc R . . . .
C9 C 0.42419(8) 0.3472(4) 0.5844(2) 0.0309(7) Uani 1 1 d . . . . .
H9A H 0.436134 0.434642 0.542614 0.037 Uiso 1 1 calc R . . . .
H9B H 0.428101 0.397627 0.644433 0.037 Uiso 1 1 calc R . . . .
C10 C 0.38471(8) 0.3480(4) 0.56529(17) 0.0249(6) Uani 1 1 d . . . . .
C11 C 0.36098(7) 0.2231(4) 0.60860(17) 0.0238(6) Uani 1 1 d . . . . .
C12 C 0.32538(7) 0.2368(4) 0.58546(17) 0.0255(6) Uani 1 1 d . . . . .
C13 C 0.31304(7) 0.3657(4) 0.52368(17) 0.0247(6) Uani 1 1 d . . . . .
C14 C 0.33589(7) 0.4930(4) 0.48177(17) 0.0239(6) Uani 1 1 d . . . . .
C15 C 0.37190(7) 0.4798(4) 0.50409(17) 0.0258(6) Uani 1 1 d . . . . .
H15 H 0.388244 0.563918 0.476450 0.031 Uiso 1 1 calc R . . . .
C16 C 0.29424(8) 0.1313(4) 0.6233(2) 0.0324(7) Uani 1 1 d . . . . .
H16A H 0.293103 -0.000749 0.600024 0.039 Uiso 1 1 calc R . . . .
H16B H 0.295726 0.126002 0.688258 0.039 Uiso 1 1 calc R . . . .
C17 C 0.27342(7) 0.3454(4) 0.5176(2) 0.0336(7) Uani 1 1 d . . . . .
H17A H 0.261751 0.472134 0.516949 0.040 Uiso 1 1 calc R . . . .
H17B H 0.266562 0.274383 0.463941 0.040 Uiso 1 1 calc R . . . .
C18 C 0.37215(8) 0.0878(4) 0.67991(18) 0.0280(6) Uani 1 1 d . . . . .
C19 C 0.38080(9) 0.1550(5) 0.75842(19) 0.0413(8) Uani 1 1 d . . . . .
H19A H 0.386892 0.069323 0.804489 0.050 Uiso 1 1 calc R . . . .
H19B H 0.380927 0.288925 0.768705 0.050 Uiso 1 1 calc R . . . .
C20 C 0.37156(9) -0.1214(4) 0.6605(2) 0.0375(8) Uani 1 1 d . . . . .
H20A H 0.348071 -0.157373 0.638336 0.056 Uiso 1 1 calc GR . . . .
H20B H 0.376682 -0.193043 0.714386 0.056 Uiso 1 1 calc GR . . . .
H20C H 0.389552 -0.150929 0.615947 0.056 Uiso 1 1 calc GR . . . .
C21 C 0.32308(8) 0.6400(4) 0.41861(18) 0.0266(6) Uani 1 1 d . . . . .
C22 C 0.33606(8) 0.8268(4) 0.4220(2) 0.0342(7) Uani 1 1 d . . . . .
H22 H 0.353356 0.859171 0.464967 0.041 Uiso 1 1 calc R . . . .
C23 C 0.32433(9) 0.9654(5) 0.3644(2) 0.0405(8) Uani 1 1 d . . . . .
H23 H 0.333279 1.091981 0.368499 0.049 Uiso 1 1 calc R . . . .
C24 C 0.29938(9) 0.9197(5) 0.3002(2) 0.0406(8) Uani 1 1 d . . . . .
H24 H 0.291544 1.014163 0.259778 0.049 Uiso 1 1 calc R . . . .
C25 C 0.28610(8) 0.7361(5) 0.2958(2) 0.0368(7) Uani 1 1 d . . . . .
H25 H 0.268960 0.704241 0.252356 0.044 Uiso 1 1 calc R . . . .
C26 C 0.29773(8) 0.5975(4) 0.35475(19) 0.0309(7) Uani 1 1 d . . . . .
H26 H 0.288244 0.471899 0.351432 0.037 Uiso 1 1 calc R . . . .
C27 C 0.49389(8) -0.2213(5) 0.6686(2) 0.0388(8) Uani 1 1 d . . . . .
H27 H 0.500173 -0.173620 0.724992 0.047 Uiso 1 1 calc R . . . .

loop_
_atom_site_aniso_label
_atom_site_aniso_U_11
_atom_site_aniso_U_22
_atom_site_aniso_U_33
_atom_site_aniso_U_23
_atom_site_aniso_U_13
_atom_site_aniso_U_12
O1 0.0312(11) 0.0375(11) 0.0419(12) 0.0105(10) 0.0080(9) 0.0020(10)
O2 0.0660(17) 0.0541(15) 0.0426(14) 0.0059(13) -0.0050(13) 0.0215(14)
N1 0.0275(13) 0.0360(13) 0.0243(12) 0.0018(11) -0.0034(10) -0.0027(11)
C1 0.0307(16) 0.0387(17) 0.0326(16) 0.0063(14) 0.0054(13) -0.0017(14)
C2 0.0391(17) 0.0460(18) 0.0275(16) -0.0039(15) 0.0059(14) -0.0029(16)
C3 0.0418(19) 0.056(2) 0.0258(16) 0.0011(16) -0.0019(14) 0.0030(17)
C4 0.0337(17) 0.0457(18) 0.0272(15) 0.0040(15) -0.0013(13) 0.0022(15)
C5 0.0263(14) 0.0363(16) 0.0237(14) 0.0046(13) 0.0002(12) -0.0037(13)
C6 0.0236(14) 0.0346(16) 0.0243(14) 0.0038(13) 0.0029(12) -0.0035(12)
C7 0.0255(15) 0.0389(17) 0.0270(15) 0.0057(14) -0.0016(12) -0.0021(13)
C8 0.0314(16) 0.0397(17) 0.0227(14) 0.0022(13) -0.0022(12) -0.0063(14)
C9 0.0317(16) 0.0297(15) 0.0313(15) 0.0004(13) -0.0055(13) -0.0045(13)
C10 0.0301(15) 0.0248(14) 0.0198(13) -0.0053(12) -0.0027(12) -0.0026(12)
C11 0.0309(15) 0.0224(14) 0.0181(13) -0.0049(11) -0.0030(11) -0.0022(12)
C12 0.0328(15) 0.0232(13) 0.0205(13) -0.0019(12) 0.0003(12) -0.0002(12)
C13 0.0288(15) 0.0243(14) 0.0209(13) -0.0042(12) 0.0021(12) -0.0008(12)
C14 0.0304(15) 0.0232(14) 0.0182(13) -0.0025(12) -0.0007(11) 0.0016(12)
C15 0.0309(15) 0.0263(15) 0.0203(13) -0.0028(12) 0.0019(12) -0.0037(12)
C16 0.0336(17) 0.0321(16) 0.0316(16) 0.0043(14) 0.0034(13) -0.0013(13)
C17 0.0281(15) 0.0337(17) 0.0390(17) 0.0079(14) 0.0047(14) -0.0002(13)
C18 0.0277(15) 0.0332(16) 0.0229(14) 0.0023(13) 0.0000(12) 0.0000(13)
C19 0.055(2) 0.0442(19) 0.0247(16) 0.0019(15) -0.0052(15) -0.0019(17)
C20 0.048(2) 0.0321(16) 0.0329(17) 0.0048(14) -0.0062(15) 0.0021(15)
C21 0.0329(16) 0.0248(14) 0.0221(13) -0.0007(12) 0.0060(12) 0.0034(12)
C22 0.0409(18) 0.0325(16) 0.0294(15) 0.0031(14) 0.0006(14) -0.0019(14)
C23 0.050(2) 0.0287(16) 0.0426(19) 0.0086(15) 0.0085(16) -0.0003(15)
C24 0.0440(19) 0.0401(19) 0.0379(18) 0.0132(16) 0.0064(15) 0.0109(16)
C25 0.0341(17) 0.0457(19) 0.0304(16) 0.0033(15) 0.0002(14) 0.0072(15)
C26 0.0320(16) 0.0309(16) 0.0299(15) -0.0015(14) 0.0003(13) 0.0013(13)
C27 0.0389(18) 0.049(2) 0.0286(16) 0.0082(16) -0.0003(14) 0.0054(16)

_geom_special_details            
;
 All esds (except the esd in the dihedral angle between two l.s. planes)
 are estimated using the full covariance matrix.  The cell esds are taken
 into account individually in the estimation of esds in distances, angles
 and torsion angles; correlations between esds in cell parameters are only
 used when they are defined by crystal symmetry.  An approximate (isotropic)
 treatment of cell esds is used for estimating esds involving l.s. planes.
;
loop_
_geom_bond_atom_site_label_1
_geom_bond_atom_site_label_2
_geom_bond_distance
_geom_bond_site_symmetry_2
_geom_bond_publ_flag
O1 C16 1.434(3) . ?
O1 C17 1.443(3) . ?
O2 C27 1.226(4) . ?
N1 C5 1.389(4) . ?
N1 C8 1.364(4) . ?
N1 C9 1.458(4) . ?
C1 H1 0.9500 . ?
C1 C2 1.395(4) . ?
C1 C6 1.394(4) . ?
C2 H2 0.9500 . ?
C2 C3 1.385(5) . ?
C3 H3 0.9500 . ?
C3 C4 1.392(4) . ?
C4 H4 0.9500 . ?
C4 C5 1.385(4) . ?
C5 C6 1.406(4) . ?
C6 C7 1.444(4) . ?
C7 C8 1.373(4) . ?
C7 C27 1.426(4) . ?
C8 H8 0.9500 . ?
C9 H9A 0.9900 . ?
C9 H9B 0.9900 . ?
C9 C10 1.516(4) . ?
C10 C11 1.413(4) . ?
C10 C15 1.396(4) . ?
C11 C12 1.390(4) . ?
C11 C18 1.499(4) . ?
C12 C13 1.382(4) . ?
C12 C16 1.501(4) . ?
C13 C14 1.393(4) . ?
C13 C17 1.503(4) . ?
C14 C15 1.401(4) . ?
C14 C21 1.487(4) . ?
C15 H15 0.9500 . ?
C16 H16A 0.9900 . ?
C16 H16B 0.9900 . ?
C17 H17A 0.9900 . ?
C17 H17B 0.9900 . ?
C18 C19 1.324(4) . ?
C18 C20 1.493(4) . ?
C19 H19A 0.9500 . ?
C19 H19B 0.9500 . ?
C20 H20A 0.9800 . ?
C20 H20B 0.9800 . ?
C20 H20C 0.9800 . ?
C21 C22 1.397(4) . ?
C21 C26 1.394(4) . ?
C22 H22 0.9500 . ?
C22 C23 1.379(4) . ?
C23 H23 0.9500 . ?
C23 C24 1.392(5) . ?
C24 H24 0.9500 . ?
C24 C25 1.380(5) . ?
C25 H25 0.9500 . ?
C25 C26 1.391(4) . ?
C26 H26 0.9500 . ?
C27 H27 0.9500 . ?

loop_
_geom_angle_atom_site_label_1
_geom_angle_atom_site_label_2
_geom_angle_atom_site_label_3
_geom_angle
_geom_angle_site_symmetry_1
_geom_angle_site_symmetry_3
_geom_angle_publ_flag
C16 O1 C17 108.3(2) . . ?
C5 N1 C9 126.3(2) . . ?
C8 N1 C5 108.2(2) . . ?
C8 N1 C9 125.4(2) . . ?
C2 C1 H1 120.8 . . ?
C6 C1 H1 120.8 . . ?
C6 C1 C2 118.4(3) . . ?
C1 C2 H2 119.5 . . ?
C3 C2 C1 120.9(3) . . ?
C3 C2 H2 119.5 . . ?
C2 C3 H3 119.1 . . ?
C2 C3 C4 121.9(3) . . ?
C4 C3 H3 119.1 . . ?
C3 C4 H4 121.6 . . ?
C5 C4 C3 116.8(3) . . ?
C5 C4 H4 121.6 . . ?
N1 C5 C6 108.2(2) . . ?
C4 C5 N1 129.3(3) . . ?
C4 C5 C6 122.6(3) . . ?
C1 C6 C5 119.4(3) . . ?
C1 C6 C7 134.0(3) . . ?
C5 C6 C7 106.6(3) . . ?
C8 C7 C6 106.3(3) . . ?
C8 C7 C27 122.5(3) . . ?
C27 C7 C6 131.2(3) . . ?
N1 C8 C7 110.8(3) . . ?
N1 C8 H8 124.6 . . ?
C7 C8 H8 124.6 . . ?
N1 C9 H9A 108.7 . . ?
N1 C9 H9B 108.7 . . ?
N1 C9 C10 114.1(2) . . ?
H9A C9 H9B 107.6 . . ?
C10 C9 H9A 108.7 . . ?
C10 C9 H9B 108.7 . . ?
C11 C10 C9 122.0(2) . . ?
C15 C10 C9 118.0(3) . . ?
C15 C10 C11 120.0(3) . . ?
C10 C11 C18 123.3(2) . . ?
C12 C11 C10 116.7(2) . . ?
C12 C11 C18 119.8(2) . . ?
C11 C12 C16 128.6(3) . . ?
C13 C12 C11 122.8(3) . . ?
C13 C12 C16 108.6(2) . . ?
C12 C13 C14 121.3(3) . . ?
C12 C13 C17 108.3(2) . . ?
C14 C13 C17 130.3(3) . . ?
C13 C14 C15 116.5(2) . . ?
C13 C14 C21 122.5(2) . . ?
C15 C14 C21 121.1(2) . . ?
C10 C15 C14 122.7(3) . . ?
C10 C15 H15 118.7 . . ?
C14 C15 H15 118.7 . . ?
O1 C16 C12 104.5(2) . . ?
O1 C16 H16A 110.9 . . ?
O1 C16 H16B 110.9 . . ?
C12 C16 H16A 110.9 . . ?
C12 C16 H16B 110.9 . . ?
H16A C16 H16B 108.9 . . ?
O1 C17 C13 104.1(2) . . ?
O1 C17 H17A 110.9 . . ?
O1 C17 H17B 110.9 . . ?
C13 C17 H17A 110.9 . . ?
C13 C17 H17B 110.9 . . ?
H17A C17 H17B 108.9 . . ?
C19 C18 C11 119.8(3) . . ?
C19 C18 C20 122.0(3) . . ?
C20 C18 C11 118.1(2) . . ?
C18 C19 H19A 120.0 . . ?
C18 C19 H19B 120.0 . . ?
H19A C19 H19B 120.0 . . ?
C18 C20 H20A 109.5 . . ?
C18 C20 H20B 109.5 . . ?
C18 C20 H20C 109.5 . . ?
H20A C20 H20B 109.5 . . ?
H20A C20 H20C 109.5 . . ?
H20B C20 H20C 109.5 . . ?
C22 C21 C14 120.6(3) . . ?
C26 C21 C14 121.6(3) . . ?
C26 C21 C22 117.7(3) . . ?
C21 C22 H22 119.3 . . ?
C23 C22 C21 121.5(3) . . ?
C23 C22 H22 119.3 . . ?
C22 C23 H23 120.0 . . ?
C22 C23 C24 120.0(3) . . ?
C24 C23 H23 120.0 . . ?
C23 C24 H24 120.2 . . ?
C25 C24 C23 119.5(3) . . ?
C25 C24 H24 120.2 . . ?
C24 C25 H25 119.9 . . ?
C24 C25 C26 120.2(3) . . ?
C26 C25 H25 119.9 . . ?
C21 C26 H26 119.5 . . ?
C25 C26 C21 121.1(3) . . ?
C25 C26 H26 119.5 . . ?
O2 C27 C7 125.8(3) . . ?
O2 C27 H27 117.1 . . ?
C7 C27 H27 117.1 . . ?

_shelx_res_file                  
;
TITL 171115_zyc_1_79_a.res in Pbca
    171115_zyc_1_79.res
    created by SHELXL-2016/6 at 10:17:06 on 16-Nov-2017
REM Old TITL 171115_ZYC_1_79 in Pbcm #57
REM SHELXT solution in Pbca
REM R1 0.186, Rweak 0.342, Alpha 0.046, Orientation as input
REM Formula found by SHELXT: C26 N O3
CELL 0.71073 37.6819 6.9971 15.2009 90 90 90
ZERR 8 0.0039 0.0004 0.0009 0 0 0
LATT 1
SYMM 0.5-X,-Y,0.5+Z
SYMM -X,0.5+Y,0.5-Z
SYMM 0.5+X,0.5-Y,-Z
SFAC C H N O
UNIT 216 184 8 16

L.S. 10
PLAN  20
SIZE 0.2 0.4 0.49
TEMP -123.15
BOND $H
htab
list 4
fmap 2
acta
SHEL 999 0.83
OMIT 31 0 4
OMIT 26 2 1
REM <olex2.extras>
REM <HklSrc "%.\\171115_ZYC_1_79.hkl">
REM </olex2.extras>

WGHT    0.024600    6.306800
FVAR       0.44815
O1    4    0.263944    0.239880    0.595755    11.00000    0.03122    0.03752 =
         0.04193    0.01049    0.00797    0.00196
O2    4    0.504728   -0.380955    0.649065    11.00000    0.06604    0.05407 =
         0.04255    0.00590   -0.00497    0.02147
N1    3    0.440632    0.159074    0.577851    11.00000    0.02746    0.03602 =
         0.02433    0.00179   -0.00342   -0.00267
C1    1    0.465186   -0.264101    0.460754    11.00000    0.03068    0.03867 =
         0.03264    0.00632    0.00541   -0.00174
AFIX  43
H1    2    0.479120   -0.374368    0.472435    11.00000   -1.20000
AFIX   0
C2    1    0.448832   -0.239081    0.379216    11.00000    0.03906    0.04601 =
         0.02746   -0.00390    0.00586   -0.00288
AFIX  43
H2    2    0.450898   -0.335863    0.335686    11.00000   -1.20000
AFIX   0
C3    1    0.429629   -0.075095    0.360867    11.00000    0.04185    0.05634 =
         0.02584    0.00108   -0.00189    0.00303
AFIX  43
H3    2    0.419183   -0.060815    0.304370    11.00000   -1.20000
AFIX   0
C4    1    0.425199    0.069358    0.422824    11.00000    0.03366    0.04574 =
         0.02720    0.00405   -0.00134    0.00217
AFIX  43
H4    2    0.412094    0.181878    0.409874    11.00000   -1.20000
AFIX   0
C5    1    0.440820    0.041186    0.504296    11.00000    0.02626    0.03629 =
         0.02372    0.00459    0.00015   -0.00374
C6    1    0.460585   -0.123370    0.524679    11.00000    0.02359    0.03457 =
         0.02435    0.00377    0.00287   -0.00352
C7    1    0.472695   -0.100785    0.614181    11.00000    0.02554    0.03894 =
         0.02697    0.00569   -0.00165   -0.00215
C8    1    0.459853    0.072167    0.642485    11.00000    0.03137    0.03968 =
         0.02267    0.00222   -0.00218   -0.00630
AFIX  43
H8    2    0.463815    0.124245    0.699359    11.00000   -1.20000
AFIX   0
C9    1    0.424187    0.347169    0.584366    11.00000    0.03168    0.02966 =
         0.03132    0.00042   -0.00546   -0.00451
AFIX  23
H9A   2    0.436134    0.434642    0.542614    11.00000   -1.20000
H9B   2    0.428101    0.397627    0.644433    11.00000   -1.20000
AFIX   0
C10   1    0.384706    0.348028    0.565290    11.00000    0.03008    0.02484 =
         0.01980   -0.00534   -0.00272   -0.00258
C11   1    0.360979    0.223100    0.608599    11.00000    0.03086    0.02239 =
         0.01812   -0.00493   -0.00300   -0.00216
C12   1    0.325380    0.236832    0.585462    11.00000    0.03277    0.02318 =
         0.02048   -0.00191    0.00027   -0.00018
C13   1    0.313044    0.365706    0.523679    11.00000    0.02880    0.02429 =
         0.02090   -0.00423    0.00210   -0.00077
C14   1    0.335894    0.492971    0.481766    11.00000    0.03042    0.02316 =
         0.01824   -0.00252   -0.00068    0.00160
C15   1    0.371897    0.479785    0.504088    11.00000    0.03088    0.02626 =
         0.02030   -0.00283    0.00192   -0.00374
AFIX  43
H15   2    0.388244    0.563918    0.476450    11.00000   -1.20000
AFIX   0
C16   1    0.294236    0.131269    0.623281    11.00000    0.03359    0.03211 =
         0.03158    0.00425    0.00337   -0.00126
AFIX  23
H16A  2    0.293103   -0.000749    0.600024    11.00000   -1.20000
H16B  2    0.295726    0.126002    0.688258    11.00000   -1.20000
AFIX   0
C17   1    0.273421    0.345380    0.517649    11.00000    0.02808    0.03366 =
         0.03896    0.00791    0.00466   -0.00020
AFIX  23
H17A  2    0.261751    0.472134    0.516949    11.00000   -1.20000
H17B  2    0.266562    0.274383    0.463941    11.00000   -1.20000
AFIX   0
C18   1    0.372150    0.087807    0.679905    11.00000    0.02774    0.03323 =
         0.02293    0.00233    0.00004   -0.00003
C19   1    0.380804    0.155007    0.758420    11.00000    0.05500    0.04419 =
         0.02475    0.00191   -0.00524   -0.00186
AFIX  93
H19A  2    0.386892    0.069323    0.804489    11.00000   -1.20000
H19B  2    0.380927    0.288925    0.768705    11.00000   -1.20000
AFIX   0
C20   1    0.371563   -0.121357    0.660474    11.00000    0.04770    0.03206 =
         0.03285    0.00480   -0.00621    0.00207
AFIX 137
H20A  2    0.348071   -0.157373    0.638336    11.00000   -1.50000
H20B  2    0.376682   -0.193043    0.714386    11.00000   -1.50000
H20C  2    0.389552   -0.150929    0.615947    11.00000   -1.50000
AFIX   0
C21   1    0.323084    0.639953    0.418607    11.00000    0.03288    0.02476 =
         0.02211   -0.00073    0.00596    0.00337
C22   1    0.336061    0.826801    0.422006    11.00000    0.04089    0.03249 =
         0.02937    0.00307    0.00060   -0.00189
AFIX  43
H22   2    0.353356    0.859171    0.464967    11.00000   -1.20000
AFIX   0
C23   1    0.324330    0.965365    0.364392    11.00000    0.05015    0.02871 =
         0.04258    0.00863    0.00847   -0.00027
AFIX  43
H23   2    0.333279    1.091981    0.368499    11.00000   -1.20000
AFIX   0
C24   1    0.299377    0.919660    0.300230    11.00000    0.04398    0.04007 =
         0.03788    0.01323    0.00639    0.01094
AFIX  43
H24   2    0.291544    1.014163    0.259778    11.00000   -1.20000
AFIX   0
C25   1    0.286095    0.736064    0.295793    11.00000    0.03413    0.04573 =
         0.03043    0.00332    0.00023    0.00718
AFIX  43
H25   2    0.268960    0.704241    0.252356    11.00000   -1.20000
AFIX   0
C26   1    0.297730    0.597486    0.354747    11.00000    0.03200    0.03095 =
         0.02987   -0.00149    0.00030    0.00131
AFIX  43
H26   2    0.288244    0.471899    0.351432    11.00000   -1.20000
AFIX   0
C27   1    0.493890   -0.221296    0.668587    11.00000    0.03886    0.04904 =
         0.02860    0.00819   -0.00028    0.00543
AFIX  43
H27   2    0.500173   -0.173620    0.724992    11.00000   -1.20000
AFIX   0
HKLF 4


REM  171115_zyc_1_79_a.res in Pbca
REM R1 =  0.0717 for    2837 Fo > 4sig(Fo)  and  0.0937 for all    3672 data
REM    272 parameters refined using      0 restraints

END

WGHT      0.0247      6.3022

REM Instructions for potential hydrogen bonds
EQIV $1 -x+1, y+1/2, -z+3/2
HTAB C8 O2_$1
EQIV $2 -x+1/2, y+1/2, z
HTAB C17 O1_$2

REM Highest difference peak  0.200,  deepest hole -0.226,  1-sigma level  0.053
Q1    1   0.4964 -0.2816  0.5963  11.00000  0.05    0.20
Q2    1   0.3774  0.1316  0.6385  11.00000  0.05    0.19
Q3    1   0.2319  0.3707  0.4157  11.00000  0.05    0.19
Q4    1   0.2610  0.5141  0.6317  11.00000  0.05    0.19
Q5    1   0.4519 -0.0602  0.6572  11.00000  0.05    0.19
Q6    1   0.5054 -0.0937  0.7400  11.00000  0.05    0.18
Q7    1   0.2913  0.3204  0.3241  11.00000  0.05    0.18
Q8    1   0.4993 -0.4587  0.4807  11.00000  0.05    0.18
Q9    1   0.3564  0.3983  0.7963  11.00000  0.05    0.17
Q10   1   0.3202  0.3334  0.5679  11.00000  0.05    0.17
Q11   1   0.4317  0.4761  0.5763  11.00000  0.05    0.17
Q12   1   0.3265  0.4070  0.4974  11.00000  0.05    0.17
Q13   1   0.2202  0.2716  0.5767  11.00000  0.05    0.17
Q14   1   0.4602  0.3793  0.4565  11.00000  0.05    0.17
Q15   1   0.4609  0.5087  0.6346  11.00000  0.05    0.16
Q16   1   0.3496  0.5352  0.5215  11.00000  0.05    0.16
Q17   1   0.4881 -0.0916  0.3581  11.00000  0.05    0.16
Q18   1   0.3230  0.2600  0.5401  11.00000  0.05    0.16
Q19   1   0.3809  0.6484  0.3779  11.00000  0.05    0.16
Q20   1   0.2776 -0.0507  0.5265  11.00000  0.05    0.16
;
_shelx_res_checksum              45218
_olex2_submission_special_instructions 'No special instructions were received'
